# Supplementary material for: The Alarming Situation of Highly Pathogenic Avian Influenza Viruses in 2019–2023
Source: Glob Med Genet. 2024 Jun 28;11(3):200–13. doi: 10.1055/s-0044-1788039 (PMC11213626; doi:10.1055/s-0044-1788039)
Supplement: Supplementary file 1 — Supplementary Material [file 10-1055-s-0044-1788039-s2400041.xlsx]

## Sheet: Sheet1
Supplementary Table 1. The outbreaks of high pathogenicity avian influenza viruses in 2019-2023
Year	Semester	World region	Country	Administrative Division	Disease	Serotype/Subtype/Genotype	Animal Category	Species	Event_id	Outbreak_id	New outbreaks	Susceptible	Measuring units	Cases	Killed and disposed of	Slaughtered	Deaths	Vaccinated
2019	Jan-Jun 2019	Africa	Egypt	Ad Daqahliyah	High pathogenicity avian influenza viruses (poultry) (Inf. with)	H5N2	Both animal categories	-	-	-	1	-	-	-	-	-	-	-
2019	Jan-Jun 2019	Africa	Egypt	Ad Daqahliyah	High pathogenicity avian influenza viruses (poultry) (Inf. with)	H5N2	Domestic	Birds	-	-	-	1000	Animal	10	10	990	0	45914
2019	Jan-Jun 2019	Africa	Egypt	Al Buhayrah	High pathogenicity avian influenza viruses (poultry) (Inf. with)	H5N1	Both animal categories	-	-	-	1	-	-	-	-	-	-	-
2019	Jan-Jun 2019	Africa	Egypt	Al Buhayrah	High pathogenicity avian influenza viruses (poultry) (Inf. with)	H5N1	Domestic	Birds	-	-	-	8	Animal	3	6	0	2	31669
2019	Jan-Jun 2019	Africa	Egypt	Al Buhayrah	High pathogenicity avian influenza viruses (poultry) (Inf. with)	H5N1;H5N8	Both animal categories	-	-	-	2	-	-	-	-	-	-	-
2019	Jan-Jun 2019	Africa	Egypt	Al Buhayrah	High pathogenicity avian influenza viruses (poultry) (Inf. with)	H5N1;H5N8	Domestic	Birds	-	-	-	56	Animal	11	48	0	8	89084
2019	Jan-Jun 2019	Africa	Egypt	Al Fayyum	High pathogenicity avian influenza viruses (poultry) (Inf. with)	H5N1	Both animal categories	-	-	-	2	-	-	-	-	-	-	-
2019	Jan-Jun 2019	Africa	Egypt	Al Fayyum	High pathogenicity avian influenza viruses (poultry) (Inf. with)	H5N1	Domestic	Birds	-	-	-	20	Animal	6	14	0	6	47935
2019	Jan-Jun 2019	Africa	Egypt	Al Gharbiyah	High pathogenicity avian influenza viruses (poultry) (Inf. with)	H5N1	Both animal categories	-	-	-	1	-	-	-	-	-	-	-
2019	Jan-Jun 2019	Africa	Egypt	Al Gharbiyah	High pathogenicity avian influenza viruses (poultry) (Inf. with)	H5N1	Domestic	Birds	-	-	-	3000	Animal	280	2730	0	270	53938
2019	Jan-Jun 2019	Africa	Egypt	Al Jizah	High pathogenicity avian influenza viruses (poultry) (Inf. with)	H5N8	Both animal categories	-	-	-	2	-	-	-	-	-	-	-
2019	Jan-Jun 2019	Africa	Egypt	Al Jizah	High pathogenicity avian influenza viruses (poultry) (Inf. with)	H5N8	Domestic	Birds	-	-	-	1700	Animal	143	929	0	126	101533
2019	Jan-Jun 2019	Africa	Egypt	Al Minya	High pathogenicity avian influenza viruses (poultry) (Inf. with)	H5N1	Both animal categories	-	-	-	1	-	-	-	-	-	-	-
2019	Jan-Jun 2019	Africa	Egypt	Al Minya	High pathogenicity avian influenza viruses (poultry) (Inf. with)	H5N1	Domestic	Birds	-	-	-	10000	Animal	370	9650	0	350	7650
2019	Jan-Jun 2019	Africa	Egypt	Al Qahirah	High pathogenicity avian influenza viruses (poultry) (Inf. with)	H5N1	Both animal categories	-	-	-	1	-	-	-	-	-	-	-
2019	Jan-Jun 2019	Africa	Egypt	Al Qahirah	High pathogenicity avian influenza viruses (poultry) (Inf. with)	H5N1	Domestic	Birds	-	-	-	2	Animal	1	1	0	1	0
2019	Jan-Jun 2019	Africa	Egypt	Al Qalyubiyah	High pathogenicity avian influenza viruses (poultry) (Inf. with)	H5N8	Both animal categories	-	-	-	4	-	-	-	-	-	-	-
2019	Jan-Jun 2019	Africa	Egypt	Al Qalyubiyah	High pathogenicity avian influenza viruses (poultry) (Inf. with)	H5N8	Domestic	Birds	-	-	-	9150	Animal	889	8285	0	865	71759
2019	Jan-Jun 2019	Africa	Egypt	Al Wadi Al Jadid	High pathogenicity avian influenza viruses (poultry) (Inf. with)	H5N8	Both animal categories	-	-	-	1	-	-	-	-	-	-	-
2019	Jan-Jun 2019	Africa	Egypt	Al Wadi Al Jadid	High pathogenicity avian influenza viruses (poultry) (Inf. with)	H5N8	Domestic	Birds	-	-	-	500	Animal	54	456	0	44	5809
2019	Jan-Jun 2019	Africa	Egypt	Aswan	High pathogenicity avian influenza viruses (poultry) (Inf. with)	H5N8	Both animal categories	-	-	-	1	-	-	-	-	-	-	-
2019	Jan-Jun 2019	Africa	Egypt	Aswan	High pathogenicity avian influenza viruses (poultry) (Inf. with)	H5N8	Domestic	Birds	-	-	-	7	Animal	2	5	0	2	17500
2019	Jan-Jun 2019	Africa	Egypt	Asyut	High pathogenicity avian influenza viruses (poultry) (Inf. with)	H5N8	Both animal categories	-	-	-	1	-	-	-	-	-	-	-
2019	Jan-Jun 2019	Africa	Egypt	Asyut	High pathogenicity avian influenza viruses (poultry) (Inf. with)	H5N8	Domestic	Birds	-	-	-	5	Animal	2	4	0	1	0
2019	Jan-Jun 2019	Africa	Egypt	Bani Suwayf	High pathogenicity avian influenza viruses (poultry) (Inf. with)	H5N8	Both animal categories	-	-	-	1	-	-	-	-	-	-	-
2019	Jan-Jun 2019	Africa	Egypt	Bani Suwayf	High pathogenicity avian influenza viruses (poultry) (Inf. with)	H5N8	Domestic	Birds	-	-	-	2500	Animal	200	2310	0	190	81500
2019	Jan-Jun 2019	Africa	Egypt	Bur Sa'Id	High pathogenicity avian influenza viruses (poultry) (Inf. with)	H5N1	Both animal categories	-	-	-	1	-	-	-	-	-	-	-
2019	Jan-Jun 2019	Africa	Egypt	Bur Sa'Id	High pathogenicity avian influenza viruses (poultry) (Inf. with)	H5N1	Domestic	Birds	-	-	-	10	Animal	4	7	0	3	455
2019	Jan-Jun 2019	Africa	Egypt	Bur Sa'Id	High pathogenicity avian influenza viruses (poultry) (Inf. with)	H5N8	Both animal categories	-	-	-	1	-	-	-	-	-	-	-
2019	Jan-Jun 2019	Africa	Egypt	Bur Sa'Id	High pathogenicity avian influenza viruses (poultry) (Inf. with)	H5N8	Domestic	Birds	-	-	-	6	Animal	3	6	0	0	1378
2019	Jan-Jun 2019	Africa	Egypt	Dumyat	High pathogenicity avian influenza viruses (poultry) (Inf. with)	H5N1	Both animal categories	-	-	-	1	-	-	-	-	-	-	-
2019	Jan-Jun 2019	Africa	Egypt	Dumyat	High pathogenicity avian influenza viruses (poultry) (Inf. with)	H5N1	Domestic	Birds	-	-	-	4	Animal	2	3	0	1	15788
2019	Jan-Jun 2019	Africa	Egypt	Dumyat	High pathogenicity avian influenza viruses (poultry) (Inf. with)	H5N8	Both animal categories	-	-	-	1	-	-	-	-	-	-	-
2019	Jan-Jun 2019	Africa	Egypt	Dumyat	High pathogenicity avian influenza viruses (poultry) (Inf. with)	H5N8	Domestic	Birds	-	-	-	4	Animal	2	4	0	0	3430
2019	Jan-Jun 2019	Africa	Egypt	Janub Sina'	High pathogenicity avian influenza viruses (poultry) (Inf. with)	H5N8	Both animal categories	-	-	-	1	-	-	-	-	-	-	-
2019	Jan-Jun 2019	Africa	Egypt	Janub Sina'	High pathogenicity avian influenza viruses (poultry) (Inf. with)	H5N8	Domestic	Birds	-	-	-	60	Animal	6	54	0	6	4796
2019	Jan-Jun 2019	Africa	Egypt	Qina	High pathogenicity avian influenza viruses (poultry) (Inf. with)	H5N1	Both animal categories	-	-	-	1	-	-	-	-	-	-	-
2019	Jan-Jun 2019	Africa	Egypt	Qina	High pathogenicity avian influenza viruses (poultry) (Inf. with)	H5N1	Domestic	Birds	-	-	-	2	Animal	2	2	0	0	0
2019	Jan-Jun 2019	Africa	Egypt	Suhaj	High pathogenicity avian influenza viruses (poultry) (Inf. with)	H5N1	Both animal categories	-	-	-	1	-	-	-	-	-	-	-
2019	Jan-Jun 2019	Africa	Egypt	Suhaj	High pathogenicity avian influenza viruses (poultry) (Inf. with)	H5N1	Domestic	Birds	-	-	-	34000	Animal	980	33050	0	950	52859
2019	Jan-Jun 2019	Africa	Ghana	Ashanti	High pathogenicity avian influenza viruses (poultry) (Inf. with)	H5N1	Both animal categories	-	-	-	3	-	-	-	-	-	-	-
2019	Jan-Jun 2019	Africa	Ghana	Ashanti	High pathogenicity avian influenza viruses (poultry) (Inf. with)	H5N1	Domestic	Birds	-	-	-	19639	Animal	19639	11626	45	7968	0
2019	Jan-Jun 2019	Africa	Nigeria	Edo	High pathogenicity avian influenza viruses (poultry) (Inf. with)	H5N8	Both animal categories	-	-	-	2	-	-	-	-	-	-	-
2019	Jan-Jun 2019	Africa	Nigeria	Edo	High pathogenicity avian influenza viruses (poultry) (Inf. with)	H5N8	Domestic	Birds	-	-	-	1500	Animal	290	1250	0	250	-
2019	Jan-Jun 2019	Africa	South Africa	Eastern Cape Province	High pathogenicity avian influenza viruses (poultry) (Inf. with)	H5N8	Both animal categories	-	-	-	2	-	-	-	-	-	-	-
2019	Jan-Jun 2019	Africa	South Africa	Eastern Cape Province	High pathogenicity avian influenza viruses (poultry) (Inf. with)	H5N8	Domestic	Birds	-	-	-	1418	Animal	44	0	0	0	-
2019	Jan-Jun 2019	Africa	South Africa	Free State	High pathogenicity avian influenza viruses (poultry) (Inf. with)	H5N8	Both animal categories	-	-	-	1	-	-	-	-	-	-	-
2019	Jan-Jun 2019	Africa	South Africa	Free State	High pathogenicity avian influenza viruses (poultry) (Inf. with)	H5N8	Domestic	Birds	-	-	-	4372	Animal	75	1	0	0	-
2019	Jan-Jun 2019	Africa	South Africa	North West Province	High pathogenicity avian influenza viruses (poultry) (Inf. with)	H5N8	Domestic	Birds	-	-	-	-	Animal	-	-	-	-	-
2019	Jan-Jun 2019	Africa	South Africa	Northern Cape Province	High pathogenicity avian influenza viruses (poultry) (Inf. with)	H5N8	Both animal categories	-	-	-	2	-	-	-	-	-	-	-
2019	Jan-Jun 2019	Africa	South Africa	Northern Cape Province	High pathogenicity avian influenza viruses (poultry) (Inf. with)	H5N8	Domestic	Birds	-	-	-	2880	Animal	44	0	0	0	-
2019	Jan-Jun 2019	Africa	South Africa	Western Cape Province	High pathogenicity avian influenza viruses (poultry) (Inf. with)	H5N8	Both animal categories	-	-	-	4	-	-	-	-	-	-	-
2019	Jan-Jun 2019	Africa	South Africa	Western Cape Province	High pathogenicity avian influenza viruses (poultry) (Inf. with)	H5N8	Domestic	Birds	-	-	-	8266	Animal	52	0	0	12	-
2019	Jan-Jun 2019	Africa	Togo	Région Maritime	High pathogenicity avian influenza viruses (poultry) (Inf. with)	H5N1	Domestic	Birds	-	-	-	-	Animal	-	-	-	-	-
2019	Jan-Jun 2019	Americas	Mexico	Guanajuato	High pathogenicity avian influenza viruses (poultry) (Inf. with)	H7N3	Both animal categories	-	-	-	1	-	-	-	-	-	-	-
2019	Jan-Jun 2019	Americas	Mexico	Guanajuato	High pathogenicity avian influenza viruses (poultry) (Inf. with)	H7N3	Domestic	Birds	-	-	-	50	Animal	30	25	0	25	-
2019	Jan-Jun 2019	Americas	Mexico	Guerrero	High pathogenicity avian influenza viruses (poultry) (Inf. with)	H7N3	Both animal categories	-	-	-	2	-	-	-	-	-	-	-
2019	Jan-Jun 2019	Americas	Mexico	Guerrero	High pathogenicity avian influenza viruses (poultry) (Inf. with)	H7N3	Domestic	Birds	-	-	-	88	Animal	38	59	0	29	-
2019	Jan-Jun 2019	Americas	Mexico	Hidalgo	High pathogenicity avian influenza viruses (poultry) (Inf. with)	H7N3	Both animal categories	-	-	-	3	-	-	-	-	-	-	-
2019	Jan-Jun 2019	Americas	Mexico	Hidalgo	High pathogenicity avian influenza viruses (poultry) (Inf. with)	H7N3	Domestic	Birds	-	-	-	2919	Animal	2378	597	0	2322	-
2019	Jan-Jun 2019	Americas	Mexico	Jalisco	High pathogenicity avian influenza viruses (poultry) (Inf. with)	H7N3	Both animal categories	-	-	-	3	-	-	-	-	-	-	-
2019	Jan-Jun 2019	Americas	Mexico	Jalisco	High pathogenicity avian influenza viruses (poultry) (Inf. with)	H7N3	Domestic	Birds	-	-	-	2447	Animal	2247	1917	0	530	-
2019	Jan-Jun 2019	Americas	Mexico	Mexico	High pathogenicity avian influenza viruses (poultry) (Inf. with)	H7N3	Both animal categories	-	-	-	2	-	-	-	-	-	-	-
2019	Jan-Jun 2019	Americas	Mexico	Mexico	High pathogenicity avian influenza viruses (poultry) (Inf. with)	H7N3	Domestic	Birds	-	-	-	440	Animal	440	60	0	380	-
2019	Jan-Jun 2019	Americas	Mexico	Queretaro	High pathogenicity avian influenza viruses (poultry) (Inf. with)	H7N3	Both animal categories	-	-	-	6	-	-	-	-	-	-	-
2019	Jan-Jun 2019	Americas	Mexico	Queretaro	High pathogenicity avian influenza viruses (poultry) (Inf. with)	H7N3	Domestic	Birds	-	-	-	414918	Animal	2871	135212	277264	2442	-
2019	Jan-Jun 2019	Americas	Mexico	Tlaxcala	High pathogenicity avian influenza viruses (poultry) (Inf. with)	H7N3	Both animal categories	-	-	-	1	-	-	-	-	-	-	-
2019	Jan-Jun 2019	Americas	Mexico	Tlaxcala	High pathogenicity avian influenza viruses (poultry) (Inf. with)	H7N3	Domestic	Birds	-	-	-	10	Animal	5	5	0	5	-
2019	Jan-Jun 2019	Americas	Mexico	Veracruz	High pathogenicity avian influenza viruses (poultry) (Inf. with)	H7N3	Both animal categories	-	-	-	1	-	-	-	-	-	-	-
2019	Jan-Jun 2019	Americas	Mexico	Veracruz	High pathogenicity avian influenza viruses (poultry) (Inf. with)	H7N3	Domestic	Birds	-	-	-	25	Animal	13	22	0	3	-
2019	Jan-Jun 2019	Asia	Afghanistan	Hirat	High pathogenicity avian influenza viruses (poultry) (Inf. with)	H5 (N untyped)	Domestic	Birds	-	-	-	-	Animal	-	-	-	-	-
2019	Jan-Jun 2019	Asia	Afghanistan	Kabul	High pathogenicity avian influenza viruses (poultry) (Inf. with)	H5 (N untyped)	Domestic	Birds	-	-	-	-	Animal	-	-	-	-	-
2019	Jan-Jun 2019	Asia	Bhutan	Chhukha	High pathogenicity avian influenza viruses (poultry) (Inf. with)	H5N1	Both animal categories	-	-	-	1	-	-	-	-	-	-	-
2019	Jan-Jun 2019	Asia	Bhutan	Chhukha	High pathogenicity avian influenza viruses (poultry) (Inf. with)	H5N1	Domestic	Birds	-	-	-	2000	Animal	264	1359	0	264	-
2019	Jan-Jun 2019	Asia	Cambodia	Takeo	High pathogenicity avian influenza viruses (poultry) (Inf. with)	H5N6	Both animal categories	-	-	-	1	-	-	-	-	-	-	-
2019	Jan-Jun 2019	Asia	Cambodia	Takeo	High pathogenicity avian influenza viruses (poultry) (Inf. with)	H5N6	Domestic	Birds	-	-	-	100	Animal	10	100	0	0	-
2019	Jan-Jun 2019	Asia	China (People's Rep. of)	Liaoning	High pathogenicity avian influenza viruses (poultry) (Inf. with)	H5N1	Domestic	Birds	2856	62663	1	25472	Animal	1000	24472	0	1000	-
2019	Jan-Jun 2019	Asia	China (People's Rep. of)	Xinjiang	High pathogenicity avian influenza viruses (poultry) (Inf. with)	H5N6	Domestic	Birds	2917	63821	1	11910	Animal	1503	10895	0	1015	-
2019	Jan-Jun 2019	Asia	China (People's Rep. of)	Yunnan	High pathogenicity avian influenza viruses (poultry) (Inf. with)	H5N6	Domestic	Birds	2749	61810	1	56380	Animal	463	55917	0	463	-
2019	Jan-Jun 2019	Asia	Chinese Taipei	Changhua County	High pathogenicity avian influenza viruses (poultry) (Inf. with)	H5N2	Both animal categories	-	-	-	9	-	-	-	-	-	-	-
2019	Jan-Jun 2019	Asia	Chinese Taipei	Changhua County	High pathogenicity avian influenza viruses (poultry) (Inf. with)	H5N2	Domestic	Birds	-	-	-	198789	Animal	14091	184698	0	14091	-
2019	Jan-Jun 2019	Asia	Chinese Taipei	Hsinchu County	High pathogenicity avian influenza viruses (poultry) (Inf. with)	H5N2	Both animal categories	-	-	-	1	-	-	-	-	-	-	-
2019	Jan-Jun 2019	Asia	Chinese Taipei	Hsinchu County	High pathogenicity avian influenza viruses (poultry) (Inf. with)	H5N2	Domestic	Birds	-	-	-	100	Animal	100	0	0	100	-
2019	Jan-Jun 2019	Asia	Chinese Taipei	Kaohsiung City	High pathogenicity avian influenza viruses (poultry) (Inf. with)	H5N2	Both animal categories	-	-	-	1	-	-	-	-	-	-	-
2019	Jan-Jun 2019	Asia	Chinese Taipei	Kaohsiung City	High pathogenicity avian influenza viruses (poultry) (Inf. with)	H5N2	Domestic	Birds	-	-	-	5675	Animal	519	5465	0	210	-
2019	Jan-Jun 2019	Asia	Chinese Taipei	Pingtung County	High pathogenicity avian influenza viruses (poultry) (Inf. with)	H5N2	Both animal categories	-	-	-	3	-	-	-	-	-	-	-
2019	Jan-Jun 2019	Asia	Chinese Taipei	Pingtung County	High pathogenicity avian influenza viruses (poultry) (Inf. with)	H5N2	Domestic	Birds	-	-	-	42593	Animal	506	42087	0	506	-
2019	Jan-Jun 2019	Asia	Chinese Taipei	Taipei City	High pathogenicity avian influenza viruses (poultry) (Inf. with)	H5N2	Both animal categories	-	-	-	11	-	-	-	-	-	-	-
2019	Jan-Jun 2019	Asia	Chinese Taipei	Taipei City	High pathogenicity avian influenza viruses (poultry) (Inf. with)	H5N2	Domestic	Birds	-	-	-	254	Animal	59	204	0	50	-
2019	Jan-Jun 2019	Asia	Chinese Taipei	Yunlin County	High pathogenicity avian influenza viruses (poultry) (Inf. with)	H5N2	Both animal categories	-	-	-	23	-	-	-	-	-	-	-
2019	Jan-Jun 2019	Asia	Chinese Taipei	Yunlin County	High pathogenicity avian influenza viruses (poultry) (Inf. with)	H5N2	Domestic	Birds	-	-	-	225606	Animal	6623	218983	0	6623	-
2019	Jan-Jun 2019	Asia	India	Bihar	High pathogenicity avian influenza viruses (poultry) (Inf. with)	H5N1	Both animal categories	-	-	-	1	-	-	-	-	-	-	-
2019	Jan-Jun 2019	Asia	India	Bihar	High pathogenicity avian influenza viruses (poultry) (Inf. with)	H5N1	Domestic	Birds	-	-	-	1315	Animal	7	1308	0	7	-
2019	Jan-Jun 2019	Asia	India	Jharkhand	High pathogenicity avian influenza viruses (poultry) (Inf. with)	H5N1	Both animal categories	-	-	-	1	-	-	-	-	-	-	-
2019	Jan-Jun 2019	Asia	India	Jharkhand	High pathogenicity avian influenza viruses (poultry) (Inf. with)	H5N1	Domestic	Birds	-	-	-	4849	Animal	26	4823	0	26	-
2019	Jan-Jun 2019	Asia	India	Orissa	High pathogenicity avian influenza viruses (poultry) (Inf. with)	H5N1	Both animal categories	-	-	-	1	-	-	-	-	-	-	-
2019	Jan-Jun 2019	Asia	India	Orissa	High pathogenicity avian influenza viruses (poultry) (Inf. with)	H5N1	Domestic	Birds	-	-	-	924	Animal	235	689	0	235	-
2019	Jan-Jun 2019	Asia	Indonesia	Bali	High pathogenicity avian influenza viruses (poultry) (Inf. with)	H5N1	Both animal categories	-	-	-	19	-	-	-	-	-	-	-
2019	Jan-Jun 2019	Asia	Indonesia	Bali	High pathogenicity avian influenza viruses (poultry) (Inf. with)	H5N1	Domestic	Birds	-	-	-	-	Animal	2000	-	-	2000	-
2019	Jan-Jun 2019	Asia	Indonesia	Banten	High pathogenicity avian influenza viruses (poultry) (Inf. with)	H5N1	Both animal categories	-	-	-	3	-	-	-	-	-	-	-
2019	Jan-Jun 2019	Asia	Indonesia	Banten	High pathogenicity avian influenza viruses (poultry) (Inf. with)	H5N1	Domestic	Birds	-	-	-	-	Animal	4115	-	-	4115	-
2019	Jan-Jun 2019	Asia	Indonesia	Bengkulu	High pathogenicity avian influenza viruses (poultry) (Inf. with)	H5N1	Both animal categories	-	-	-	1	-	-	-	-	-	-	-
2019	Jan-Jun 2019	Asia	Indonesia	Bengkulu	High pathogenicity avian influenza viruses (poultry) (Inf. with)	H5N1	Domestic	Birds	-	-	-	50	Animal	3	-	-	3	-
2019	Jan-Jun 2019	Asia	Indonesia	Di Yogyakarta	High pathogenicity avian influenza viruses (poultry) (Inf. with)	H5N1	Both animal categories	-	-	-	4	-	-	-	-	-	-	-
2019	Jan-Jun 2019	Asia	Indonesia	Di Yogyakarta	High pathogenicity avian influenza viruses (poultry) (Inf. with)	H5N1	Domestic	Birds	-	-	-	48	Animal	53	-	-	53	-
2019	Jan-Jun 2019	Asia	Indonesia	Jawa Barat	High pathogenicity avian influenza viruses (poultry) (Inf. with)	H5N1	Both animal categories	-	-	-	6	-	-	-	-	-	-	-
2019	Jan-Jun 2019	Asia	Indonesia	Jawa Barat	High pathogenicity avian influenza viruses (poultry) (Inf. with)	H5N1	Domestic	Birds	-	-	-	-	Animal	10	-	-	9	-
2019	Jan-Jun 2019	Asia	Indonesia	Jawa Tengah	High pathogenicity avian influenza viruses (poultry) (Inf. with)	H5N1	Both animal categories	-	-	-	8	-	-	-	-	-	-	-
2019	Jan-Jun 2019	Asia	Indonesia	Jawa Tengah	High pathogenicity avian influenza viruses (poultry) (Inf. with)	H5N1	Domestic	Birds	-	-	-	-	Animal	11001	-	-	11001	-
2019	Jan-Jun 2019	Asia	Indonesia	Jawa Timur	High pathogenicity avian influenza viruses (poultry) (Inf. with)	H5N1	Both animal categories	-	-	-	45	-	-	-	-	-	-	-
2019	Jan-Jun 2019	Asia	Indonesia	Jawa Timur	High pathogenicity avian influenza viruses (poultry) (Inf. with)	H5N1	Domestic	Birds	-	-	-	1103	Animal	560	-	-	560	-
2019	Jan-Jun 2019	Asia	Indonesia	Kalimantan Tengah	High pathogenicity avian influenza viruses (poultry) (Inf. with)	H5N1	Both animal categories	-	-	-	1	-	-	-	-	-	-	-
2019	Jan-Jun 2019	Asia	Indonesia	Kalimantan Tengah	High pathogenicity avian influenza viruses (poultry) (Inf. with)	H5N1	Domestic	Birds	-	-	-	-	Animal	72	-	-	72	-
2019	Jan-Jun 2019	Asia	Indonesia	Lampung	High pathogenicity avian influenza viruses (poultry) (Inf. with)	H5N1	Both animal categories	-	-	-	4	-	-	-	-	-	-	-
2019	Jan-Jun 2019	Asia	Indonesia	Lampung	High pathogenicity avian influenza viruses (poultry) (Inf. with)	H5N1	Domestic	Birds	-	-	-	205	Animal	15	-	-	15	-
2019	Jan-Jun 2019	Asia	Indonesia	Riau	High pathogenicity avian influenza viruses (poultry) (Inf. with)	H5N1	Both animal categories	-	-	-	4	-	-	-	-	-	-	-
2019	Jan-Jun 2019	Asia	Indonesia	Riau	High pathogenicity avian influenza viruses (poultry) (Inf. with)	H5N1	Domestic	Birds	-	-	-	-	Animal	4	-	-	4	-
2019	Jan-Jun 2019	Asia	Indonesia	Sulawesi Selatan	High pathogenicity avian influenza viruses (poultry) (Inf. with)	H5N1	Both animal categories	-	-	-	21	-	-	-	-	-	-	-
2019	Jan-Jun 2019	Asia	Indonesia	Sulawesi Selatan	High pathogenicity avian influenza viruses (poultry) (Inf. with)	H5N1	Domestic	Birds	-	-	-	-	Animal	5483	-	-	5483	-
2019	Jan-Jun 2019	Asia	Indonesia	Sulawesi Tenggara	High pathogenicity avian influenza viruses (poultry) (Inf. with)	H5N1	Both animal categories	-	-	-	6	-	-	-	-	-	-	-
2019	Jan-Jun 2019	Asia	Indonesia	Sulawesi Tenggara	High pathogenicity avian influenza viruses (poultry) (Inf. with)	H5N1	Domestic	Birds	-	-	-	-	Animal	188	-	-	188	-
2019	Jan-Jun 2019	Asia	Indonesia	Sumatera Barat	High pathogenicity avian influenza viruses (poultry) (Inf. with)	H5N1	Both animal categories	-	-	-	2	-	-	-	-	-	-	-
2019	Jan-Jun 2019	Asia	Indonesia	Sumatera Barat	High pathogenicity avian influenza viruses (poultry) (Inf. with)	H5N1	Domestic	Birds	-	-	-	-	Animal	2005	-	-	2005	-
2019	Jan-Jun 2019	Asia	Indonesia	Sumatera Selatan	High pathogenicity avian influenza viruses (poultry) (Inf. with)	H5N1	Both animal categories	-	-	-	3	-	-	-	-	-	-	-
2019	Jan-Jun 2019	Asia	Indonesia	Sumatera Selatan	High pathogenicity avian influenza viruses (poultry) (Inf. with)	H5N1	Domestic	Birds	-	-	-	-	Animal	340	-	-	340	-
2019	Jan-Jun 2019	Asia	Indonesia	Sumatera Utara	High pathogenicity avian influenza viruses (poultry) (Inf. with)	H5N1	Both animal categories	-	-	-	3	-	-	-	-	-	-	-
2019	Jan-Jun 2019	Asia	Indonesia	Sumatera Utara	High pathogenicity avian influenza viruses (poultry) (Inf. with)	H5N1	Domestic	Birds	-	-	-	-	Animal	44	-	-	44	-
2019	Jan-Jun 2019	Asia	Iran	East Azarbayejan	High pathogenicity avian influenza viruses (poultry) (Inf. with)	H5N8	Both animal categories	-	-	-	2	-	-	-	-	-	-	-
2019	Jan-Jun 2019	Asia	Iran	East Azarbayejan	High pathogenicity avian influenza viruses (poultry) (Inf. with)	H5N8	Domestic	Birds	-	-	-	65031	Animal	65031	64743	0	288	-
2019	Jan-Jun 2019	Asia	Iran	Gilan	High pathogenicity avian influenza viruses (poultry) (Inf. with)	H5N8	Both animal categories	-	-	-	1	-	-	-	-	-	-	-
2019	Jan-Jun 2019	Asia	Iran	Gilan	High pathogenicity avian influenza viruses (poultry) (Inf. with)	H5N8	Domestic	Birds	-	-	-	315	Animal	315	291	0	24	-
2019	Jan-Jun 2019	Asia	Iran	Qom	High pathogenicity avian influenza viruses (poultry) (Inf. with)	H5N8	Both animal categories	-	-	-	1	-	-	-	-	-	-	-
2019	Jan-Jun 2019	Asia	Iran	Qom	High pathogenicity avian influenza viruses (poultry) (Inf. with)	H5N8	Domestic	Birds	-	-	-	12138	Animal	12138	4138	0	8000	-
2019	Jan-Jun 2019	Asia	Iran	Tehran	High pathogenicity avian influenza viruses (poultry) (Inf. with)	H5N8	Both animal categories	-	-	-	1	-	-	-	-	-	-	-
2019	Jan-Jun 2019	Asia	Iran	Tehran	High pathogenicity avian influenza viruses (poultry) (Inf. with)	H5N8	Domestic	Birds	-	-	-	10000	Animal	10000	6000	0	4000	-
2019	Jan-Jun 2019	Asia	Iran	West Azarbayejan	High pathogenicity avian influenza viruses (poultry) (Inf. with)	H5N8	Both animal categories	-	-	-	2	-	-	-	-	-	-	-
2019	Jan-Jun 2019	Asia	Iran	West Azarbayejan	High pathogenicity avian influenza viruses (poultry) (Inf. with)	H5N8	Domestic	Birds	-	-	-	1236	Animal	1236	1075	0	161	-
2019	Jan-Jun 2019	Asia	Iran	Zanjan	High pathogenicity avian influenza viruses (poultry) (Inf. with)	H5N8	Both animal categories	-	-	-	1	-	-	-	-	-	-	-
2019	Jan-Jun 2019	Asia	Iran	Zanjan	High pathogenicity avian influenza viruses (poultry) (Inf. with)	H5N8	Domestic	Birds	-	-	-	823	Animal	823	798	0	25	-
2019	Jan-Jun 2019	Asia	Iraq	Basrah	High pathogenicity avian influenza viruses (poultry) (Inf. with)	H5N8	Both animal categories	-	-	-	1	-	-	-	-	-	-	-
2019	Jan-Jun 2019	Asia	Iraq	Basrah	High pathogenicity avian influenza viruses (poultry) (Inf. with)	H5N8	Domestic	Birds	-	-	-	5000	Animal	5000	3000	0	2000	-
2019	Jan-Jun 2019	Asia	Israel	Hazafon	High pathogenicity avian influenza viruses (poultry) (Inf. with)	H5N8	Both animal categories	-	-	-	1	-	-	-	-	-	-	-
2019	Jan-Jun 2019	Asia	Israel	Hazafon	High pathogenicity avian influenza viruses (poultry) (Inf. with)	H5N8	Domestic	Birds	-	-	-	13500	Animal	350	13300	0	200	-
2019	Jan-Jun 2019	Asia	Nepal	Bagmati	High pathogenicity avian influenza viruses (poultry) (Inf. with)	H5N1	Both animal categories	-	-	-	8	-	-	-	-	-	-	-
2019	Jan-Jun 2019	Asia	Nepal	Bagmati	High pathogenicity avian influenza viruses (poultry) (Inf. with)	H5N1	Domestic	Birds	-	-	-	49841	Animal	7158	42194	0	7158	-
2019	Jan-Jun 2019	Asia	Nepal	Gandaki	High pathogenicity avian influenza viruses (poultry) (Inf. with)	H5N1	Both animal categories	-	-	-	1	-	-	-	-	-	-	-
2019	Jan-Jun 2019	Asia	Nepal	Gandaki	High pathogenicity avian influenza viruses (poultry) (Inf. with)	H5N1	Domestic	Birds	-	-	-	100	Animal	23	77	0	23	-
2019	Jan-Jun 2019	Asia	Nepal	Koshi	High pathogenicity avian influenza viruses (poultry) (Inf. with)	H5N1	Both animal categories	-	-	-	2	-	-	-	-	-	-	-
2019	Jan-Jun 2019	Asia	Nepal	Koshi	High pathogenicity avian influenza viruses (poultry) (Inf. with)	H5N1	Domestic	Birds	-	-	-	5978	Animal	3192	2786	0	3192	-
2019	Jan-Jun 2019	Asia	Nepal	Lumbini	High pathogenicity avian influenza viruses (poultry) (Inf. with)	H5N1	Both animal categories	-	-	-	1	-	-	-	-	-	-	-
2019	Jan-Jun 2019	Asia	Nepal	Lumbini	High pathogenicity avian influenza viruses (poultry) (Inf. with)	H5N1	Domestic	Birds	-	-	-	271	Animal	25	246	0	25	-
2019	Jan-Jun 2019	Asia	Nepal	Narayani	High pathogenicity avian influenza viruses (poultry) (Inf. with)	H5N1	Both animal categories	-	-	-	1	-	-	-	-	-	-	-
2019	Jan-Jun 2019	Asia	Nepal	Narayani	High pathogenicity avian influenza viruses (poultry) (Inf. with)	H5N1	Domestic	Birds	-	-	-	50894	Animal	9769	41125	0	9769	-
2019	Jan-Jun 2019	Asia	Vietnam	Dak Lak	High pathogenicity avian influenza viruses (poultry) (Inf. with)	H5N1	Domestic	Birds	-	-	-	-	Animal	-	-	-	-	-
2019	Jan-Jun 2019	Asia	Vietnam	Hau Giang	High pathogenicity avian influenza viruses (poultry) (Inf. with)	H5N1	Both animal categories	-	-	-	2	-	-	-	-	-	-	-
2019	Jan-Jun 2019	Asia	Vietnam	Hau Giang	High pathogenicity avian influenza viruses (poultry) (Inf. with)	H5N1	Domestic	Birds	-	-	-	2240	Animal	-	2240	0	-	-
2019	Jan-Jun 2019	Asia	Vietnam	Long An	High pathogenicity avian influenza viruses (poultry) (Inf. with)	H5N1	Domestic	Birds	-	-	-	-	Animal	-	-	-	-	-
2019	Jan-Jun 2019	Asia	Vietnam	Quang Nam	High pathogenicity avian influenza viruses (poultry) (Inf. with)	H5N6	Both animal categories	-	-	-	2	-	-	-	-	-	-	-
2019	Jan-Jun 2019	Asia	Vietnam	Quang Nam	High pathogenicity avian influenza viruses (poultry) (Inf. with)	H5N6	Domestic	Birds	-	-	-	7600	Animal	2700	7600	0	-	-
2019	Jan-Jun 2019	Asia	Vietnam	Quang Ninh	High pathogenicity avian influenza viruses (poultry) (Inf. with)	H5N6	Domestic	Birds	-	-	-	-	Animal	-	-	-	-	-
2019	Jan-Jun 2019	Asia	Vietnam	Thai Binh	High pathogenicity avian influenza viruses (poultry) (Inf. with)	H5N6	Both animal categories	-	-	-	2	-	-	-	-	-	-	-
2019	Jan-Jun 2019	Asia	Vietnam	Thai Binh	High pathogenicity avian influenza viruses (poultry) (Inf. with)	H5N6	Domestic	Birds	-	-	-	2000	Animal	2000	1930	0	70	-
2019	Jan-Jun 2019	Europe	Bulgaria	Haskovo	High pathogenicity avian influenza viruses (poultry) (Inf. with)	H5N8	Domestic	Birds	-	-	-	-	Animal	-	-	-	-	-
2019	Jan-Jun 2019	Europe	Bulgaria	Jambol	High pathogenicity avian influenza viruses (poultry) (Inf. with)	H5N8	Domestic	Birds	-	-	-	-	Animal	-	-	-	-	-
2019	Jan-Jun 2019	Europe	Bulgaria	Lovec	High pathogenicity avian influenza viruses (poultry) (Inf. with)	H5 (N untyped)	Both animal categories	-	-	-	2	-	-	-	-	-	-	-
2019	Jan-Jun 2019	Europe	Bulgaria	Lovec	High pathogenicity avian influenza viruses (poultry) (Inf. with)	H5 (N untyped)	Domestic	Birds	-	-	-	4600	Animal	40	4600	0	0	-
2019	Jan-Jun 2019	Europe	Bulgaria	Plovdiv	High pathogenicity avian influenza viruses (poultry) (Inf. with)	H5N8	Both animal categories	-	-	-	3	-	-	-	-	-	-	-
2019	Jan-Jun 2019	Europe	Bulgaria	Plovdiv	High pathogenicity avian influenza viruses (poultry) (Inf. with)	H5N8	Domestic	Birds	-	-	-	203787	Animal	635	203152	0	635	-
2019	Jan-Jun 2019	Europe	Bulgaria	Stara Zagora	High pathogenicity avian influenza viruses (poultry) (Inf. with)	H5N8	Domestic	Birds	-	-	-	-	Animal	-	-	-	-	-
2019	Jan-Jun 2019	Europe	Bulgaria	Vidin	High pathogenicity avian influenza viruses (poultry) (Inf. with)	H5N8	Domestic	Birds	-	-	-	-	Animal	-	-	-	-	-
2019	Jan-Jun 2019	Europe	Russia	Rostovskaya Oblast	High pathogenicity avian influenza viruses (poultry) (Inf. with)	H5 (N untyped)	Both animal categories	-	-	-	2	-	-	-	-	-	-	-
2019	Jan-Jun 2019	Europe	Russia	Rostovskaya Oblast	High pathogenicity avian influenza viruses (poultry) (Inf. with)	H5 (N untyped)	Domestic	Birds	-	-	-	33388	Animal	11540	21848	0	11540	-
2019	Jan-Jun 2019	Europe	Russia	Voronezhskaya Oblast	High pathogenicity avian influenza viruses (poultry) (Inf. with)	H5 (N untyped)	Domestic	Birds	-	-	-	-	Animal	-	-	-	-	-
2019	Jul-Dec 2019	Africa	Egypt	Ad Daqahliyah	High pathogenicity avian influenza viruses (poultry) (Inf. with)	H5N8	Both animal categories	-	-	-	1	-	-	-	-	-	-	-
2019	Jul-Dec 2019	Africa	Egypt	Ad Daqahliyah	High pathogenicity avian influenza viruses (poultry) (Inf. with)	H5N8	Domestic	Birds	-	-	-	6	Animal	4	4	0	2	269940
2019	Jul-Dec 2019	Africa	Egypt	Al Fayyum	High pathogenicity avian influenza viruses (poultry) (Inf. with)	H5N8	Both animal categories	-	-	-	1	-	-	-	-	-	-	-
2019	Jul-Dec 2019	Africa	Egypt	Al Fayyum	High pathogenicity avian influenza viruses (poultry) (Inf. with)	H5N8	Domestic	Birds	-	-	-	70	Animal	13	62	0	8	71685
2019	Jul-Dec 2019	Africa	Egypt	Al Gharbiyah	High pathogenicity avian influenza viruses (poultry) (Inf. with)	H5N1	Both animal categories	-	-	-	2	-	-	-	-	-	-	-
2019	Jul-Dec 2019	Africa	Egypt	Al Gharbiyah	High pathogenicity avian influenza viruses (poultry) (Inf. with)	H5N1	Domestic	Birds	-	-	-	3005	Animal	283	2735	0	270	14674
2019	Jul-Dec 2019	Africa	Egypt	Al Isma'Iliyah	High pathogenicity avian influenza viruses (poultry) (Inf. with)	H5N1	Both animal categories	-	-	-	1	-	-	-	-	-	-	-
2019	Jul-Dec 2019	Africa	Egypt	Al Isma'Iliyah	High pathogenicity avian influenza viruses (poultry) (Inf. with)	H5N1	Domestic	Birds	-	-	-	45	Animal	10	38	0	7	91500
2019	Jul-Dec 2019	Africa	Egypt	Al Jizah	High pathogenicity avian influenza viruses (poultry) (Inf. with)	H5N1	Both animal categories	-	-	-	1	-	-	-	-	-	-	-
2019	Jul-Dec 2019	Africa	Egypt	Al Jizah	High pathogenicity avian influenza viruses (poultry) (Inf. with)	H5N1	Domestic	Birds	-	-	-	3	Animal	2	2	0	1	84885
2019	Jul-Dec 2019	Africa	Egypt	Al Jizah	High pathogenicity avian influenza viruses (poultry) (Inf. with)	H5N1;H5N8	Both animal categories	-	-	-	2	-	-	-	-	-	-	-
2019	Jul-Dec 2019	Africa	Egypt	Al Jizah	High pathogenicity avian influenza viruses (poultry) (Inf. with)	H5N1;H5N8	Domestic	Birds	-	-	-	23867	Animal	999	22890	0	977	332738
2019	Jul-Dec 2019	Africa	Egypt	Al Minufiyah	High pathogenicity avian influenza viruses (poultry) (Inf. with)	H5N1	Both animal categories	-	-	-	1	-	-	-	-	-	-	-
2019	Jul-Dec 2019	Africa	Egypt	Al Minufiyah	High pathogenicity avian influenza viruses (poultry) (Inf. with)	H5N1	Domestic	Birds	-	-	-	2000	Animal	230	1780	0	220	245117
2019	Jul-Dec 2019	Africa	Egypt	Al Minya	High pathogenicity avian influenza viruses (poultry) (Inf. with)	H5N8	Both animal categories	-	-	-	1	-	-	-	-	-	-	-
2019	Jul-Dec 2019	Africa	Egypt	Al Minya	High pathogenicity avian influenza viruses (poultry) (Inf. with)	H5N8	Domestic	Birds	-	-	-	76	Animal	13	67	0	9	38090
2019	Jul-Dec 2019	Africa	Egypt	Al Qalyubiyah	High pathogenicity avian influenza viruses (poultry) (Inf. with)	H5N8	Both animal categories	-	-	-	1	-	-	-	-	-	-	-
2019	Jul-Dec 2019	Africa	Egypt	Al Qalyubiyah	High pathogenicity avian influenza viruses (poultry) (Inf. with)	H5N8	Domestic	Birds	-	-	-	2500	Animal	230	2280	0	220	174811
2019	Jul-Dec 2019	Africa	Egypt	Aswan	High pathogenicity avian influenza viruses (poultry) (Inf. with)	H5N8	Both animal categories	-	-	-	2	-	-	-	-	-	-	-
2019	Jul-Dec 2019	Africa	Egypt	Aswan	High pathogenicity avian influenza viruses (poultry) (Inf. with)	H5N8	Domestic	Birds	-	-	-	627	Animal	62	573	0	54	110000
2019	Jul-Dec 2019	Africa	Egypt	Asyut	High pathogenicity avian influenza viruses (poultry) (Inf. with)	H5N8	Both animal categories	-	-	-	2	-	-	-	-	-	-	-
2019	Jul-Dec 2019	Africa	Egypt	Asyut	High pathogenicity avian influenza viruses (poultry) (Inf. with)	H5N8	Domestic	Birds	-	-	-	9027	Animal	114	8926	0	101	325465
2019	Jul-Dec 2019	Africa	Egypt	Qina	High pathogenicity avian influenza viruses (poultry) (Inf. with)	H5N8	Both animal categories	-	-	-	3	-	-	-	-	-	-	-
2019	Jul-Dec 2019	Africa	Egypt	Qina	High pathogenicity avian influenza viruses (poultry) (Inf. with)	H5N8	Domestic	Birds	-	-	-	48	Animal	17	38	0	10	52826
2019	Jul-Dec 2019	Africa	Egypt	Suhaj	High pathogenicity avian influenza viruses (poultry) (Inf. with)	H5N1	Both animal categories	-	-	-	1	-	-	-	-	-	-	-
2019	Jul-Dec 2019	Africa	Egypt	Suhaj	High pathogenicity avian influenza viruses (poultry) (Inf. with)	H5N1	Domestic	Birds	-	-	-	6375	Animal	520	5865	0	510	5000
2019	Jul-Dec 2019	Africa	Nigeria	Sokoto	High pathogenicity avian influenza viruses (poultry) (Inf. with)	H5N6	Domestic	Birds	-	-	-	-	Animal	-	-	-	-	-
2019	Jul-Dec 2019	Africa	South Africa	Eastern Cape Province	High pathogenicity avian influenza viruses (poultry) (Inf. with)	H5N8	Domestic	Birds	-	-	-	-	Animal	-	-	-	-	-
2019	Jul-Dec 2019	Africa	South Africa	North West Province	High pathogenicity avian influenza viruses (poultry) (Inf. with)	H5N8	Domestic	Birds	-	-	-	-	Animal	-	-	-	-	-
2019	Jul-Dec 2019	Africa	South Africa	Northern Cape Province	High pathogenicity avian influenza viruses (poultry) (Inf. with)	H5N8	Domestic	Birds	-	-	-	-	Animal	-	-	-	-	-
2019	Jul-Dec 2019	Africa	South Africa	Western Cape Province	High pathogenicity avian influenza viruses (poultry) (Inf. with)	H5N8	Both animal categories	-	-	-	6	-	-	-	-	-	-	-
2019	Jul-Dec 2019	Africa	South Africa	Western Cape Province	High pathogenicity avian influenza viruses (poultry) (Inf. with)	H5N8	Domestic	Birds	-	-	-	24356	Animal	46	0	6448	0	-
2019	Jul-Dec 2019	Americas	Mexico	Guanajuato	High pathogenicity avian influenza viruses (poultry) (Inf. with)	H7N3	Both animal categories	-	-	-	1	-	-	-	-	-	-	-
2019	Jul-Dec 2019	Americas	Mexico	Guanajuato	High pathogenicity avian influenza viruses (poultry) (Inf. with)	H7N3	Domestic	Birds	-	-	-	20	Animal	5	16	0	4	0
2019	Jul-Dec 2019	Americas	Mexico	Jalisco	High pathogenicity avian influenza viruses (poultry) (Inf. with)	H7N3	Both animal categories	-	-	-	10	-	-	-	-	-	-	-
2019	Jul-Dec 2019	Americas	Mexico	Jalisco	High pathogenicity avian influenza viruses (poultry) (Inf. with)	H7N3	Domestic	Birds	-	-	-	159513	Animal	1045	5216	0	992	0
2019	Jul-Dec 2019	Americas	Mexico	Queretaro	High pathogenicity avian influenza viruses (poultry) (Inf. with)	H7N3	Both animal categories	-	-	-	3	-	-	-	-	-	-	-
2019	Jul-Dec 2019	Americas	Mexico	Queretaro	High pathogenicity avian influenza viruses (poultry) (Inf. with)	H7N3	Domestic	Birds	-	-	-	594119	Animal	10015	415681	174163	4275	0
2019	Jul-Dec 2019	Asia	Afghanistan	Hirat	High pathogenicity avian influenza viruses (poultry) (Inf. with)	H5 (N untyped)	Domestic	Birds	-	-	-	-	Animal	-	-	-	-	-
2019	Jul-Dec 2019	Asia	China (People's Rep. of)	Guangxi	High pathogenicity avian influenza viruses (poultry) (Inf. with)	H5N6	Domestic	Birds	-	-	-	-	Animal	-	-	-	-	-
2019	Jul-Dec 2019	Asia	China (People's Rep. of)	Guizhou	High pathogenicity avian influenza viruses (poultry) (Inf. with)	H5N6	Domestic	Birds	-	-	-	-	Animal	-	-	-	-	-
2019	Jul-Dec 2019	Asia	China (People's Rep. of)	Hubei	High pathogenicity avian influenza viruses (poultry) (Inf. with)	H5N6	Domestic	Birds	-	-	-	-	Animal	-	-	-	-	-
2019	Jul-Dec 2019	Asia	China (People's Rep. of)	Hunan	High pathogenicity avian influenza viruses (poultry) (Inf. with)	H5N6	Domestic	Birds	-	-	-	-	Animal	-	-	-	-	-
2019	Jul-Dec 2019	Asia	China (People's Rep. of)	Jiangsu	High pathogenicity avian influenza viruses (poultry) (Inf. with)	H5N6	Domestic	Birds	-	-	-	-	Animal	-	-	-	-	-
2019	Jul-Dec 2019	Asia	China (People's Rep. of)	Ningxia	High pathogenicity avian influenza viruses (poultry) (Inf. with)	H7N9	Domestic	Birds	-	-	-	-	Animal	-	-	-	-	-
2019	Jul-Dec 2019	Asia	China (People's Rep. of)	Qinghai	High pathogenicity avian influenza viruses (poultry) (Inf. with)	H5N1	Domestic	Birds	-	-	-	-	Animal	-	-	-	-	-
2019	Jul-Dec 2019	Asia	China (People's Rep. of)	Shaanxi	High pathogenicity avian influenza viruses (poultry) (Inf. with)	H7N9	Domestic	Birds	-	-	-	-	Animal	-	-	-	-	-
2019	Jul-Dec 2019	Asia	China (People's Rep. of)	Shanxi	High pathogenicity avian influenza viruses (poultry) (Inf. with)	H7N9	Domestic	Birds	-	-	-	-	Animal	-	-	-	-	-
2019	Jul-Dec 2019	Asia	China (People's Rep. of)	Xinjiang	High pathogenicity avian influenza viruses (poultry) (Inf. with)	H5N6	Domestic	Birds	-	-	-	-	Animal	-	-	-	-	-
2019	Jul-Dec 2019	Asia	China (People's Rep. of)	Yunnan	High pathogenicity avian influenza viruses (poultry) (Inf. with)	H5N6	Domestic	Birds	-	-	-	-	Animal	-	-	-	-	-
2019	Jul-Dec 2019	Asia	Chinese Taipei	Changhua County	High pathogenicity avian influenza viruses (poultry) (Inf. with)	H5N2	Both animal categories	-	-	-	10	-	-	-	-	-	-	-
2019	Jul-Dec 2019	Asia	Chinese Taipei	Changhua County	High pathogenicity avian influenza viruses (poultry) (Inf. with)	H5N2	Domestic	Birds	-	-	-	119065	Animal	8854	110211	0	8854	-
2019	Jul-Dec 2019	Asia	Chinese Taipei	Chiayi County	High pathogenicity avian influenza viruses (poultry) (Inf. with)	H5 (N untyped)	Both animal categories	-	-	-	1	-	-	-	-	-	-	-
2019	Jul-Dec 2019	Asia	Chinese Taipei	Chiayi County	High pathogenicity avian influenza viruses (poultry) (Inf. with)	H5 (N untyped)	Domestic	Birds	-	-	-	3000	Animal	2899	101	0	2899	-
2019	Jul-Dec 2019	Asia	Chinese Taipei	Chiayi County	High pathogenicity avian influenza viruses (poultry) (Inf. with)	H5 (N untyped);H5N2	Both animal categories	-	-	-	2	-	-	-	-	-	-	-
2019	Jul-Dec 2019	Asia	Chinese Taipei	Chiayi County	High pathogenicity avian influenza viruses (poultry) (Inf. with)	H5 (N untyped);H5N2	Domestic	Birds	-	-	-	4976	Animal	1222	3754	0	1222	-
2019	Jul-Dec 2019	Asia	Chinese Taipei	Chiayi County	High pathogenicity avian influenza viruses (poultry) (Inf. with)	H5N2	Both animal categories	-	-	-	1	-	-	-	-	-	-	-
2019	Jul-Dec 2019	Asia	Chinese Taipei	Chiayi County	High pathogenicity avian influenza viruses (poultry) (Inf. with)	H5N2	Domestic	Birds	-	-	-	48684	Animal	2500	46184	0	2500	-
2019	Jul-Dec 2019	Asia	Chinese Taipei	Kaohsiung City	High pathogenicity avian influenza viruses (poultry) (Inf. with)	H5N5	Both animal categories	-	-	-	1	-	-	-	-	-	-	-
2019	Jul-Dec 2019	Asia	Chinese Taipei	Kaohsiung City	High pathogenicity avian influenza viruses (poultry) (Inf. with)	H5N5	Domestic	Birds	-	-	-	3583	Animal	-	3583	0	0	-
2019	Jul-Dec 2019	Asia	Chinese Taipei	Pingtung County	High pathogenicity avian influenza viruses (poultry) (Inf. with)	H5N2;H5N5	Both animal categories	-	-	-	3	-	-	-	-	-	-	-
2019	Jul-Dec 2019	Asia	Chinese Taipei	Pingtung County	High pathogenicity avian influenza viruses (poultry) (Inf. with)	H5N2;H5N5	Domestic	Birds	-	-	-	24478	Animal	789	23689	0	789	-
2019	Jul-Dec 2019	Asia	Chinese Taipei	Pingtung County	High pathogenicity avian influenza viruses (poultry) (Inf. with)	H5N5	Both animal categories	-	-	-	1	-	-	-	-	-	-	-
2019	Jul-Dec 2019	Asia	Chinese Taipei	Pingtung County	High pathogenicity avian influenza viruses (poultry) (Inf. with)	H5N5	Domestic	Birds	-	-	-	18018	Animal	1708	16310	0	1708	-
2019	Jul-Dec 2019	Asia	Chinese Taipei	Tainan City	High pathogenicity avian influenza viruses (poultry) (Inf. with)	H5N2;H5N5	Both animal categories	-	-	-	2	-	-	-	-	-	-	-
2019	Jul-Dec 2019	Asia	Chinese Taipei	Tainan City	High pathogenicity avian influenza viruses (poultry) (Inf. with)	H5N2;H5N5	Domestic	Birds	-	-	-	25664	Animal	4111	21553	0	4111	-
2019	Jul-Dec 2019	Asia	Chinese Taipei	Taipei City	High pathogenicity avian influenza viruses (poultry) (Inf. with)	H5N2	Both animal categories	-	-	-	4	-	-	-	-	-	-	-
2019	Jul-Dec 2019	Asia	Chinese Taipei	Taipei City	High pathogenicity avian influenza viruses (poultry) (Inf. with)	H5N2	Domestic	Birds	-	-	-	102	Animal	7	102	0	0	-
2019	Jul-Dec 2019	Asia	Chinese Taipei	Taipei City	High pathogenicity avian influenza viruses (poultry) (Inf. with)	H5N2;H5N5	Both animal categories	-	-	-	8	-	-	-	-	-	-	-
2019	Jul-Dec 2019	Asia	Chinese Taipei	Taipei City	High pathogenicity avian influenza viruses (poultry) (Inf. with)	H5N2;H5N5	Domestic	Birds	-	-	-	206	Animal	23	206	0	0	-
2019	Jul-Dec 2019	Asia	Chinese Taipei	Yunlin County	High pathogenicity avian influenza viruses (poultry) (Inf. with)	H5 (N untyped);H5N2;H5N5	Both animal categories	-	-	-	6	-	-	-	-	-	-	-
2019	Jul-Dec 2019	Asia	Chinese Taipei	Yunlin County	High pathogenicity avian influenza viruses (poultry) (Inf. with)	H5 (N untyped);H5N2;H5N5	Domestic	Birds	-	-	-	60712	Animal	4913	55799	0	4913	-
2019	Jul-Dec 2019	Asia	Chinese Taipei	Yunlin County	High pathogenicity avian influenza viruses (poultry) (Inf. with)	H5N2	Both animal categories	-	-	-	25	-	-	-	-	-	-	-
2019	Jul-Dec 2019	Asia	Chinese Taipei	Yunlin County	High pathogenicity avian influenza viruses (poultry) (Inf. with)	H5N2	Domestic	Birds	-	-	-	279107	Animal	18078	261029	0	18078	-
2019	Jul-Dec 2019	Asia	India	Madhya Pradesh	High pathogenicity avian influenza viruses (poultry) (Inf. with)	H5N1	Domestic	Birds	-	-	-	21060	Animal	5634	15426	0	5634	-
2019	Jul-Dec 2019	Asia	India	Madhya Pradesh	High pathogenicity avian influenza viruses (poultry) (Inf. with)	H5N1	Domestic	-	-	-	1	-	-	-	-	-	-	-
2019	Jul-Dec 2019	Asia	Indonesia	Banten	High pathogenicity avian influenza viruses (poultry) (Inf. with)	H5N1	Both animal categories	-	-	-	15	-	-	-	-	-	-	-
2019	Jul-Dec 2019	Asia	Indonesia	Banten	High pathogenicity avian influenza viruses (poultry) (Inf. with)	H5N1	Domestic	Birds	-	-	-	-	Animal	298	-	-	293	2369
2019	Jul-Dec 2019	Asia	Indonesia	Di Yogyakarta	High pathogenicity avian influenza viruses (poultry) (Inf. with)	H5N1	Both animal categories	-	-	-	50	-	-	-	-	-	-	-
2019	Jul-Dec 2019	Asia	Indonesia	Di Yogyakarta	High pathogenicity avian influenza viruses (poultry) (Inf. with)	H5N1	Domestic	Birds	-	-	-	-	Animal	4110	-	-	4110	-
2019	Jul-Dec 2019	Asia	Indonesia	Jawa Barat	High pathogenicity avian influenza viruses (poultry) (Inf. with)	H5N1	Both animal categories	-	-	-	6	-	-	-	-	-	-	-
2019	Jul-Dec 2019	Asia	Indonesia	Jawa Barat	High pathogenicity avian influenza viruses (poultry) (Inf. with)	H5N1	Domestic	Birds	-	-	-	-	Animal	16	-	-	-	625025
2019	Jul-Dec 2019	Asia	Indonesia	Jawa Tengah	High pathogenicity avian influenza viruses (poultry) (Inf. with)	H5N1	Both animal categories	-	-	-	8	-	-	-	-	-	-	-
2019	Jul-Dec 2019	Asia	Indonesia	Jawa Tengah	High pathogenicity avian influenza viruses (poultry) (Inf. with)	H5N1	Domestic	Birds	-	-	-	-	Animal	636	-	-	636	-
2019	Jul-Dec 2019	Asia	Indonesia	Jawa Timur	High pathogenicity avian influenza viruses (poultry) (Inf. with)	H5N1	Both animal categories	-	-	-	16	-	-	-	-	-	-	-
2019	Jul-Dec 2019	Asia	Indonesia	Jawa Timur	High pathogenicity avian influenza viruses (poultry) (Inf. with)	H5N1	Domestic	Birds	-	-	-	-	Animal	195	-	-	195	7000
2019	Jul-Dec 2019	Asia	Indonesia	Kalimantan Utara	High pathogenicity avian influenza viruses (poultry) (Inf. with)	H5N1	Both animal categories	-	-	-	3	-	-	-	-	-	-	-
2019	Jul-Dec 2019	Asia	Indonesia	Kalimantan Utara	High pathogenicity avian influenza viruses (poultry) (Inf. with)	H5N1	Domestic	Birds	-	-	-	-	Animal	100	-	-	100	-
2019	Jul-Dec 2019	Asia	Indonesia	Sulawesi Selatan	High pathogenicity avian influenza viruses (poultry) (Inf. with)	H5N1	Both animal categories	-	-	-	17	-	-	-	-	-	-	-
2019	Jul-Dec 2019	Asia	Indonesia	Sulawesi Selatan	High pathogenicity avian influenza viruses (poultry) (Inf. with)	H5N1	Domestic	Birds	-	-	-	-	Animal	197	-	-	197	-
2019	Jul-Dec 2019	Asia	Indonesia	Sulawesi Tenggara	High pathogenicity avian influenza viruses (poultry) (Inf. with)	H5N1	Both animal categories	-	-	-	6	-	-	-	-	-	-	-
2019	Jul-Dec 2019	Asia	Indonesia	Sulawesi Tenggara	High pathogenicity avian influenza viruses (poultry) (Inf. with)	H5N1	Domestic	Birds	-	-	-	2039	Animal	230	-	-	230	-
2019	Jul-Dec 2019	Asia	Indonesia	Sumatera Selatan	High pathogenicity avian influenza viruses (poultry) (Inf. with)	H5N1	Both animal categories	-	-	-	2	-	-	-	-	-	-	-
2019	Jul-Dec 2019	Asia	Indonesia	Sumatera Selatan	High pathogenicity avian influenza viruses (poultry) (Inf. with)	H5N1	Domestic	Birds	-	-	-	-	Animal	192	-	-	192	-
2019	Jul-Dec 2019	Asia	Indonesia	Sumatera Utara	High pathogenicity avian influenza viruses (poultry) (Inf. with)	H5N1	Both animal categories	-	-	-	2	-	-	-	-	-	-	-
2019	Jul-Dec 2019	Asia	Indonesia	Sumatera Utara	High pathogenicity avian influenza viruses (poultry) (Inf. with)	H5N1	Domestic	Birds	-	-	-	-	Animal	5	-	-	5	-
2019	Jul-Dec 2019	Asia	Nepal	Koshi	High pathogenicity avian influenza viruses (poultry) (Inf. with)	H5N1	Both animal categories	-	-	-	1	-	-	-	-	-	-	-
2019	Jul-Dec 2019	Asia	Nepal	Koshi	High pathogenicity avian influenza viruses (poultry) (Inf. with)	H5N1	Domestic	Birds	-	-	-	417	Animal	195	222	0	195	-
2019	Jul-Dec 2019	Asia	Vietnam	Ba Ria - Vung Tau	High pathogenicity avian influenza viruses (poultry) (Inf. with)	H5N6	Both animal categories	-	-	-	1	-	-	-	-	-	-	-
2019	Jul-Dec 2019	Asia	Vietnam	Ba Ria - Vung Tau	High pathogenicity avian influenza viruses (poultry) (Inf. with)	H5N6	Domestic	Birds	-	-	-	4700	Animal	4700	4700	0	-	-
2019	Jul-Dec 2019	Asia	Vietnam	Ben Tre	High pathogenicity avian influenza viruses (poultry) (Inf. with)	H5N6	Both animal categories	-	-	-	1	-	-	-	-	-	-	-
2019	Jul-Dec 2019	Asia	Vietnam	Ben Tre	High pathogenicity avian influenza viruses (poultry) (Inf. with)	H5N6	Domestic	Birds	-	-	-	1026	Animal	138	888	0	138	-
2019	Jul-Dec 2019	Asia	Vietnam	Kon Tum	High pathogenicity avian influenza viruses (poultry) (Inf. with)	H5N6	Both animal categories	-	-	-	1	-	-	-	-	-	-	-
2019	Jul-Dec 2019	Asia	Vietnam	Kon Tum	High pathogenicity avian influenza viruses (poultry) (Inf. with)	H5N6	Domestic	Birds	-	-	-	980	Animal	980	980	0	-	-
2019	Jul-Dec 2019	Asia	Vietnam	Thai Binh	High pathogenicity avian influenza viruses (poultry) (Inf. with)	H5N6	Domestic	Birds	-	-	-	-	Animal	-	-	-	-	-
2019	Jul-Dec 2019	Europe	Poland	Lubelskie	High pathogenicity avian influenza viruses (poultry) (Inf. with)	H5N8	Domestic	Birds	-	-	-	42189	Animal	33989	11080	0	31109	-
2019	Jul-Dec 2019	Europe	Poland	Lubelskie	High pathogenicity avian influenza viruses (poultry) (Inf. with)	H5N8	Domestic	-	-	-	3	-	-	-	-	-	-	-
2019	Jul-Dec 2019	Europe	Poland	Wielkopolskie	High pathogenicity avian influenza viruses (poultry) (Inf. with)	H5N8	Domestic	Birds	-	-	-	36069	Animal	36069	34808	0	1261	-
2019	Jul-Dec 2019	Europe	Poland	Wielkopolskie	High pathogenicity avian influenza viruses (poultry) (Inf. with)	H5N8	Domestic	-	-	-	1	-	-	-	-	-	-	-
2020	Jan-Jun 2020	Africa	Egypt	Ad Daqahliyah	High pathogenicity avian influenza viruses (poultry) (Inf. with)	H5N1	Domestic	Birds	-	-	-	18000	Animal	1726	16309	0	0	91557
2020	Jan-Jun 2020	Africa	Egypt	Ad Daqahliyah	High pathogenicity avian influenza viruses (poultry) (Inf. with)	H5N1	Domestic	-	-	-	1	-	-	-	-	-	-	-
2020	Jan-Jun 2020	Africa	Egypt	Ad Daqahliyah	High pathogenicity avian influenza viruses (poultry) (Inf. with)	H5N8	Domestic	Birds	-	-	-	10040	Animal	912	9144	0	0	256827
2020	Jan-Jun 2020	Africa	Egypt	Ad Daqahliyah	High pathogenicity avian influenza viruses (poultry) (Inf. with)	H5N8	Domestic	-	-	-	3	-	-	-	-	-	-	-
2020	Jan-Jun 2020	Africa	Egypt	Al Buhayrah	High pathogenicity avian influenza viruses (poultry) (Inf. with)	H5N1	Domestic	Birds	-	-	-	10000	Animal	910	9110	0	0	97338
2020	Jan-Jun 2020	Africa	Egypt	Al Buhayrah	High pathogenicity avian influenza viruses (poultry) (Inf. with)	H5N1	Domestic	-	-	-	1	-	-	-	-	-	-	-
2020	Jan-Jun 2020	Africa	Egypt	Al Gharbiyah	High pathogenicity avian influenza viruses (poultry) (Inf. with)	H5N1	Domestic	Birds	-	-	-	10	Animal	2	8	0	0	106014
2020	Jan-Jun 2020	Africa	Egypt	Al Gharbiyah	High pathogenicity avian influenza viruses (poultry) (Inf. with)	H5N1	Domestic	-	-	-	1	-	-	-	-	-	-	-
2020	Jan-Jun 2020	Africa	Egypt	Al Isma`iliyah	High pathogenicity avian influenza viruses (poultry) (Inf. with)	H5N1	Domestic	Birds	-	-	-	18	Animal	3	15	0	0	68000
2020	Jan-Jun 2020	Africa	Egypt	Al Isma`iliyah	High pathogenicity avian influenza viruses (poultry) (Inf. with)	H5N1	Domestic	-	-	-	1	-	-	-	-	-	-	-
2020	Jan-Jun 2020	Africa	Egypt	Al Jizah	High pathogenicity avian influenza viruses (poultry) (Inf. with)	H5N1	Domestic	Birds	-	-	-	120000	Animal	6180	113850	0	0	30456
2020	Jan-Jun 2020	Africa	Egypt	Al Jizah	High pathogenicity avian influenza viruses (poultry) (Inf. with)	H5N1	Domestic	-	-	-	1	-	-	-	-	-	-	-
2020	Jan-Jun 2020	Africa	Egypt	Al Jizah	High pathogenicity avian influenza viruses (poultry) (Inf. with)	H5N8	Domestic	Birds	-	-	-	20	Animal	3	17	0	0	29993
2020	Jan-Jun 2020	Africa	Egypt	Al Jizah	High pathogenicity avian influenza viruses (poultry) (Inf. with)	H5N8	Domestic	-	-	-	1	-	-	-	-	-	-	-
2020	Jan-Jun 2020	Africa	Egypt	Al Minufiyah	High pathogenicity avian influenza viruses (poultry) (Inf. with)	H5N8	Domestic	Birds	-	-	-	5000	Animal	370	4640	0	0	43875
2020	Jan-Jun 2020	Africa	Egypt	Al Minufiyah	High pathogenicity avian influenza viruses (poultry) (Inf. with)	H5N8	Domestic	-	-	-	1	-	-	-	-	-	-	-
2020	Jan-Jun 2020	Africa	Egypt	Al Minya	High pathogenicity avian influenza viruses (poultry) (Inf. with)	H5N8	Domestic	Birds	-	-	-	15972	Animal	1400	14600	0	0	96109
2020	Jan-Jun 2020	Africa	Egypt	Al Minya	High pathogenicity avian influenza viruses (poultry) (Inf. with)	H5N8	Domestic	-	-	-	2	-	-	-	-	-	-	-
2020	Jan-Jun 2020	Africa	Egypt	Al Qalyubiyah	High pathogenicity avian influenza viruses (poultry) (Inf. with)	H5N1	Domestic	Birds	-	-	-	22018	Animal	1534	20521	0	0	439490
2020	Jan-Jun 2020	Africa	Egypt	Al Qalyubiyah	High pathogenicity avian influenza viruses (poultry) (Inf. with)	H5N1	Domestic	-	-	-	2	-	-	-	-	-	-	-
2020	Jan-Jun 2020	Africa	Egypt	Al Qalyubiyah	High pathogenicity avian influenza viruses (poultry) (Inf. with)	H5N8	Domestic	Birds	-	-	-	6	Animal	3	5	0	0	0
2020	Jan-Jun 2020	Africa	Egypt	Al Qalyubiyah	High pathogenicity avian influenza viruses (poultry) (Inf. with)	H5N8	Domestic	-	-	-	1	-	-	-	-	-	-	-
2020	Jan-Jun 2020	Africa	Egypt	Ash Sharqiyah	High pathogenicity avian influenza viruses (poultry) (Inf. with)	H5N8	Domestic	Birds	-	-	-	10000	Animal	805	10000	0	0	71775
2020	Jan-Jun 2020	Africa	Egypt	Ash Sharqiyah	High pathogenicity avian influenza viruses (poultry) (Inf. with)	H5N8	Domestic	-	-	-	1	-	-	-	-	-	-	-
2020	Jan-Jun 2020	Africa	Egypt	Bani Suwayf	High pathogenicity avian influenza viruses (poultry) (Inf. with)	H5N8	Domestic	Birds	-	-	-	39000	Animal	3949	35091	0	0	0
2020	Jan-Jun 2020	Africa	Egypt	Bani Suwayf	High pathogenicity avian influenza viruses (poultry) (Inf. with)	H5N8	Domestic	-	-	-	1	-	-	-	-	-	-	-
2020	Jan-Jun 2020	Africa	Egypt	Suhaj	High pathogenicity avian influenza viruses (poultry) (Inf. with)	H5N1	Domestic	Birds	-	-	-	20000	Animal	1823	18217	0	0	379108
2020	Jan-Jun 2020	Africa	Egypt	Suhaj	High pathogenicity avian influenza viruses (poultry) (Inf. with)	H5N1	Domestic	-	-	-	2	-	-	-	-	-	-	-
2020	Jan-Jun 2020	Africa	South Africa	Eastern Cape	High pathogenicity avian influenza viruses (poultry) (Inf. with)	H5N8	Domestic	Birds	-	-	-	600	Animal	27	0	0	0	-
2020	Jan-Jun 2020	Africa	South Africa	Eastern Cape	High pathogenicity avian influenza viruses (poultry) (Inf. with)	H5N8	Domestic	-	-	-	1	-	-	-	-	-	-	-
2020	Jan-Jun 2020	Africa	South Africa	Northern Cape	High pathogenicity avian influenza viruses (poultry) (Inf. with)	H5N8	Domestic	Birds	-	-	-	1200	Animal	800	0	0	0	-
2020	Jan-Jun 2020	Africa	South Africa	Northern Cape	High pathogenicity avian influenza viruses (poultry) (Inf. with)	H5N8	Domestic	-	-	-	1	-	-	-	-	-	-	-
2020	Jan-Jun 2020	Africa	South Africa	Western Cape	High pathogenicity avian influenza viruses (poultry) (Inf. with)	H5N8	Domestic	Birds	-	-	-	446	Animal	25	0	0	4	-
2020	Jan-Jun 2020	Africa	South Africa	Western Cape	High pathogenicity avian influenza viruses (poultry) (Inf. with)	H5N8	Domestic	-	-	-	1	-	-	-	-	-	-	-
2020	Jan-Jun 2020	Americas	Mexico	Oaxaca	High pathogenicity avian influenza viruses (poultry) (Inf. with)	H7N3	Domestic	Birds	-	-	-	126400	Animal	236	0	126164	0	0
2020	Jan-Jun 2020	Americas	Mexico	Oaxaca	High pathogenicity avian influenza viruses (poultry) (Inf. with)	H7N3	Domestic	-	-	-	1	-	-	-	-	-	-	-
2020	Jan-Jun 2020	Americas	United States of America	South Carolina	High pathogenicity avian influenza viruses (poultry) (Inf. with)	H7N3	Domestic	Birds	-	-	-	34160	Animal	-	32577	0	1583	-
2020	Jan-Jun 2020	Americas	United States of America	South Carolina	High pathogenicity avian influenza viruses (poultry) (Inf. with)	H7N3	Domestic	-	-	-	1	-	-	-	-	-	-	-
2020	Jan-Jun 2020	Asia	China (People's Rep. of)	Shuangfeng	High pathogenicity avian influenza viruses (poultry) (Inf. with)	H5N1	Domestic	Birds	3122	70123	1	7850	Animal	4500	3350	0	4500	-
2020	Jan-Jun 2020	Asia	China (People's Rep. of)	Xichong	High pathogenicity avian influenza viruses (poultry) (Inf. with)	H5N6	Domestic	Birds	3128	70155	1	2497	Animal	1840	657	0	1840	-
2020	Jan-Jun 2020	Asia	Chinese Taipei	Changhua	High pathogenicity avian influenza viruses (poultry) (Inf. with)	H5N2	Domestic	Birds	-	-	-	35098	Animal	6490	28608	0	6490	-
2020	Jan-Jun 2020	Asia	Chinese Taipei	Changhua	High pathogenicity avian influenza viruses (poultry) (Inf. with)	H5N2	Domestic	-	-	-	4	-	-	-	-	-	-	-
2020	Jan-Jun 2020	Asia	Chinese Taipei	Changhua	High pathogenicity avian influenza viruses (poultry) (Inf. with)	H5N5	Domestic	Birds	-	-	-	40792	Animal	9556	31236	0	9556	-
2020	Jan-Jun 2020	Asia	Chinese Taipei	Changhua	High pathogenicity avian influenza viruses (poultry) (Inf. with)	H5N5	Domestic	-	-	-	2	-	-	-	-	-	-	-
2020	Jan-Jun 2020	Asia	Chinese Taipei	Kaohsiung	High pathogenicity avian influenza viruses (poultry) (Inf. with)	H5N2	Domestic	Birds	-	-	-	314	Animal	25	314	0	0	-
2020	Jan-Jun 2020	Asia	Chinese Taipei	Kaohsiung	High pathogenicity avian influenza viruses (poultry) (Inf. with)	H5N2	Domestic	-	-	-	1	-	-	-	-	-	-	-
2020	Jan-Jun 2020	Asia	Chinese Taipei	Kaohsiung	High pathogenicity avian influenza viruses (poultry) (Inf. with)	H5N5	Domestic	Birds	-	-	-	1009	Animal	8	1009	0	0	-
2020	Jan-Jun 2020	Asia	Chinese Taipei	Kaohsiung	High pathogenicity avian influenza viruses (poultry) (Inf. with)	H5N5	Domestic	-	-	-	1	-	-	-	-	-	-	-
2020	Jan-Jun 2020	Asia	Chinese Taipei	New Taipei	High pathogenicity avian influenza viruses (poultry) (Inf. with)	H5N2	Domestic	Birds	-	-	-	20	Animal	2	20	0	0	-
2020	Jan-Jun 2020	Asia	Chinese Taipei	New Taipei	High pathogenicity avian influenza viruses (poultry) (Inf. with)	H5N2	Domestic	-	-	-	1	-	-	-	-	-	-	-
2020	Jan-Jun 2020	Asia	Chinese Taipei	New Taipei	High pathogenicity avian influenza viruses (poultry) (Inf. with)	H5N5	Domestic	Birds	-	-	-	110	Animal	11	110	0	0	-
2020	Jan-Jun 2020	Asia	Chinese Taipei	New Taipei	High pathogenicity avian influenza viruses (poultry) (Inf. with)	H5N5	Domestic	-	-	-	5	-	-	-	-	-	-	-
2020	Jan-Jun 2020	Asia	Chinese Taipei	Pingtung	High pathogenicity avian influenza viruses (poultry) (Inf. with)	H5N2	Domestic	Birds	-	-	-	63994	Animal	16090	47904	0	16090	-
2020	Jan-Jun 2020	Asia	Chinese Taipei	Pingtung	High pathogenicity avian influenza viruses (poultry) (Inf. with)	H5N2	Domestic	-	-	-	3	-	-	-	-	-	-	-
2020	Jan-Jun 2020	Asia	Chinese Taipei	Pingtung	High pathogenicity avian influenza viruses (poultry) (Inf. with)	H5N5	Domestic	Birds	-	-	-	37004	Animal	7007	29997	0	7007	-
2020	Jan-Jun 2020	Asia	Chinese Taipei	Pingtung	High pathogenicity avian influenza viruses (poultry) (Inf. with)	H5N5	Domestic	-	-	-	2	-	-	-	-	-	-	-
2020	Jan-Jun 2020	Asia	Chinese Taipei	Taichung	High pathogenicity avian influenza viruses (poultry) (Inf. with)	H5N2	Domestic	Birds	-	-	-	2145	Animal	105	2040	0	105	-
2020	Jan-Jun 2020	Asia	Chinese Taipei	Taichung	High pathogenicity avian influenza viruses (poultry) (Inf. with)	H5N2	Domestic	-	-	-	1	-	-	-	-	-	-	-
2020	Jan-Jun 2020	Asia	Chinese Taipei	Tainan	High pathogenicity avian influenza viruses (poultry) (Inf. with)	H5N2	Domestic	Birds	-	-	-	8567	Animal	494	8395	0	172	-
2020	Jan-Jun 2020	Asia	Chinese Taipei	Tainan	High pathogenicity avian influenza viruses (poultry) (Inf. with)	H5N2	Domestic	-	-	-	2	-	-	-	-	-	-	-
2020	Jan-Jun 2020	Asia	Chinese Taipei	Tainan	High pathogenicity avian influenza viruses (poultry) (Inf. with)	H5N5	Domestic	Birds	-	-	-	16354	Animal	2550	13804	0	2550	-
2020	Jan-Jun 2020	Asia	Chinese Taipei	Tainan	High pathogenicity avian influenza viruses (poultry) (Inf. with)	H5N5	Domestic	-	-	-	6	-	-	-	-	-	-	-
2020	Jan-Jun 2020	Asia	Chinese Taipei	Yunlin	High pathogenicity avian influenza viruses (poultry) (Inf. with)	H5N2	Domestic	Birds	-	-	-	145980	Animal	15699	130281	0	15699	-
2020	Jan-Jun 2020	Asia	Chinese Taipei	Yunlin	High pathogenicity avian influenza viruses (poultry) (Inf. with)	H5N2	Domestic	-	-	-	14	-	-	-	-	-	-	-
2020	Jan-Jun 2020	Asia	Chinese Taipei	Yunlin	High pathogenicity avian influenza viruses (poultry) (Inf. with)	H5N5	Domestic	Birds	-	-	-	122810	Animal	8515	114295	0	8515	-
2020	Jan-Jun 2020	Asia	Chinese Taipei	Yunlin	High pathogenicity avian influenza viruses (poultry) (Inf. with)	H5N5	Domestic	-	-	-	9	-	-	-	-	-	-	-
2020	Jan-Jun 2020	Asia	India	Karnataka	High pathogenicity avian influenza viruses (poultry) (Inf. with)	H5N1	Domestic	Birds	-	-	-	8476	Animal	41	8448	0	28	-
2020	Jan-Jun 2020	Asia	India	Karnataka	High pathogenicity avian influenza viruses (poultry) (Inf. with)	H5N1	Domestic	-	-	-	2	-	-	-	-	-	-	-
2020	Jan-Jun 2020	Asia	India	Kerala	High pathogenicity avian influenza viruses (poultry) (Inf. with)	H5N1	Domestic	Birds	-	-	-	20100	Animal	2548	3292	0	2548	-
2020	Jan-Jun 2020	Asia	India	Kerala	High pathogenicity avian influenza viruses (poultry) (Inf. with)	H5N1	Domestic	-	-	-	3	-	-	-	-	-	-	-
2020	Jan-Jun 2020	Asia	India	Madhya Pradesh	High pathogenicity avian influenza viruses (poultry) (Inf. with)	H5N1	Domestic	Birds	-	-	-	137	Animal	76	61	0	76	-
2020	Jan-Jun 2020	Asia	India	Madhya Pradesh	High pathogenicity avian influenza viruses (poultry) (Inf. with)	H5N1	Domestic	-	-	-	1	-	-	-	-	-	-	-
2020	Jan-Jun 2020	Asia	India	Odisha	High pathogenicity avian influenza viruses (poultry) (Inf. with)	H5N1	Domestic	Birds	-	-	-	2372	Animal	2372	1024	0	1348	-
2020	Jan-Jun 2020	Asia	India	Odisha	High pathogenicity avian influenza viruses (poultry) (Inf. with)	H5N1	Domestic	-	-	-	1	-	-	-	-	-	-	-
2020	Jan-Jun 2020	Asia	Indonesia	Banten	High pathogenicity avian influenza viruses (poultry) (Inf. with)	H5 (N untyped)	Domestic	Birds	-	-	-	-	Animal	5	-	-	5	-
2020	Jan-Jun 2020	Asia	Indonesia	Banten	High pathogenicity avian influenza viruses (poultry) (Inf. with)	H5 (N untyped)	Domestic	-	-	-	1	-	-	-	-	-	-	-
2020	Jan-Jun 2020	Asia	Indonesia	Banten	High pathogenicity avian influenza viruses (poultry) (Inf. with)	H5N1	Domestic	Birds	-	-	-	-	Animal	133	-	-	133	-
2020	Jan-Jun 2020	Asia	Indonesia	Banten	High pathogenicity avian influenza viruses (poultry) (Inf. with)	H5N1	Domestic	-	-	-	1	-	-	-	-	-	-	-
2020	Jan-Jun 2020	Asia	Indonesia	Jawa Barat	High pathogenicity avian influenza viruses (poultry) (Inf. with)	H5N1	Domestic	Birds	-	-	-	-	Animal	1322	-	-	1322	-
2020	Jan-Jun 2020	Asia	Indonesia	Jawa Barat	High pathogenicity avian influenza viruses (poultry) (Inf. with)	H5N1	Domestic	-	-	-	15	-	-	-	-	-	-	-
2020	Jan-Jun 2020	Asia	Indonesia	Jawa Tengah	High pathogenicity avian influenza viruses (poultry) (Inf. with)	H5N1	Domestic	Birds	-	-	-	-	Animal	743	-	-	743	-
2020	Jan-Jun 2020	Asia	Indonesia	Jawa Tengah	High pathogenicity avian influenza viruses (poultry) (Inf. with)	H5N1	Domestic	-	-	-	5	-	-	-	-	-	-	-
2020	Jan-Jun 2020	Asia	Indonesia	Jawa Timur	High pathogenicity avian influenza viruses (poultry) (Inf. with)	H5N1	Domestic	Birds	-	-	-	-	-	437	-	-	437	-
2020	Jan-Jun 2020	Asia	Indonesia	Jawa Timur	High pathogenicity avian influenza viruses (poultry) (Inf. with)	H5N1	Domestic	-	-	-	3	-	-	-	-	-	-	-
2020	Jan-Jun 2020	Asia	Indonesia	Lampung	High pathogenicity avian influenza viruses (poultry) (Inf. with)	H5N1	Domestic	Birds	-	-	-	-	Animal	155	-	-	155	-
2020	Jan-Jun 2020	Asia	Indonesia	Lampung	High pathogenicity avian influenza viruses (poultry) (Inf. with)	H5N1	Domestic	-	-	-	3	-	-	-	-	-	-	-
2020	Jan-Jun 2020	Asia	Indonesia	Sumatera Selatan	High pathogenicity avian influenza viruses (poultry) (Inf. with)	H5N1	Domestic	Birds	-	-	-	-	Animal	6	-	-	6	-
2020	Jan-Jun 2020	Asia	Indonesia	Sumatera Selatan	High pathogenicity avian influenza viruses (poultry) (Inf. with)	H5N1	Domestic	-	-	-	1	-	-	-	-	-	-	-
2020	Jan-Jun 2020	Asia	Indonesia	Yogyakarta	High pathogenicity avian influenza viruses (poultry) (Inf. with)	H5N1	Domestic	Birds	-	-	-	-	Animal	18	-	-	18	-
2020	Jan-Jun 2020	Asia	Indonesia	Yogyakarta	High pathogenicity avian influenza viruses (poultry) (Inf. with)	H5N1	Domestic	-	-	-	2	-	-	-	-	-	-	-
2020	Jan-Jun 2020	Asia	Iraq	Ninawa	High pathogenicity avian influenza viruses (poultry) (Inf. with)	H5N8	Domestic	Birds	-	-	-	59700	Animal	21700	38000	0	21700	-
2020	Jan-Jun 2020	Asia	Iraq	Ninawa	High pathogenicity avian influenza viruses (poultry) (Inf. with)	H5N8	Domestic	-	-	-	1	-	-	-	-	-	-	-
2020	Jan-Jun 2020	Asia	Palestine	West Bank	High pathogenicity avian influenza viruses (poultry) (Inf. with)	H5N9	Domestic	Birds	-	-	-	20000	Animal	20000	5000	0	15000	-
2020	Jan-Jun 2020	Asia	Palestine	West Bank	High pathogenicity avian influenza viruses (poultry) (Inf. with)	H5N9	Domestic	-	-	-	1	-	-	-	-	-	-	-
2020	Jan-Jun 2020	Asia	Philippines	Nueva Ecija	High pathogenicity avian influenza viruses (poultry) (Inf. with)	H5N6	Domestic	Birds	-	-	-	15000	Animal	-	12000	0	3000	0
2020	Jan-Jun 2020	Asia	Philippines	Nueva Ecija	High pathogenicity avian influenza viruses (poultry) (Inf. with)	H5N6	Domestic	-	-	-	1	-	-	-	-	-	-	-
2020	Jan-Jun 2020	Asia	Philippines	Pampanga	High pathogenicity avian influenza viruses (poultry) (Inf. with)	H5N6	Domestic	Birds	-	-	-	15000	Animal	-	12000	0	3000	-
2020	Jan-Jun 2020	Asia	Philippines	Pampanga	High pathogenicity avian influenza viruses (poultry) (Inf. with)	H5N6	Domestic	-	-	-	1	-	-	-	-	-	-	-
2020	Jan-Jun 2020	Asia	Saudi Arabia	Ar Riyad	High pathogenicity avian influenza viruses (poultry) (Inf. with)	H5N8	Domestic	Birds	-	-	-	408000	Animal	22700	385300	0	22700	0
2020	Jan-Jun 2020	Asia	Saudi Arabia	Ar Riyad	High pathogenicity avian influenza viruses (poultry) (Inf. with)	H5N8	Domestic	-	-	-	1	-	-	-	-	-	-	-
2020	Jan-Jun 2020	Asia	Vietnam	Bắc Ninh	High pathogenicity avian influenza viruses (poultry) (Inf. with)	H5N6	Domestic	Birds	-	-	-	11939	Animal	1610	10469	0	1470	-
2020	Jan-Jun 2020	Asia	Vietnam	Bắc Ninh	High pathogenicity avian influenza viruses (poultry) (Inf. with)	H5N6	Domestic	-	-	-	5	-	-	-	-	-	-	-
2020	Jan-Jun 2020	Asia	Vietnam	Bình Dương	High pathogenicity avian influenza viruses (poultry) (Inf. with)	H5N1	Domestic	Birds	-	-	-	10400	Animal	6700	3700	0	6700	-
2020	Jan-Jun 2020	Asia	Vietnam	Bình Dương	High pathogenicity avian influenza viruses (poultry) (Inf. with)	H5N1	Domestic	-	-	-	1	-	-	-	-	-	-	-
2020	Jan-Jun 2020	Asia	Vietnam	Cần Thơ	High pathogenicity avian influenza viruses (poultry) (Inf. with)	H5N1	Domestic	Birds	-	-	-	1970	Animal	1970	470	0	1500	-
2020	Jan-Jun 2020	Asia	Vietnam	Cần Thơ	High pathogenicity avian influenza viruses (poultry) (Inf. with)	H5N1	Domestic	-	-	-	1	-	-	-	-	-	-	-
2020	Jan-Jun 2020	Asia	Vietnam	Đồng Tháp	High pathogenicity avian influenza viruses (poultry) (Inf. with)	H5N1	Domestic	Birds	-	-	-	300	Animal	300	40	0	260	-
2020	Jan-Jun 2020	Asia	Vietnam	Đồng Tháp	High pathogenicity avian influenza viruses (poultry) (Inf. with)	H5N1	Domestic	-	-	-	1	-	-	-	-	-	-	-
2020	Jan-Jun 2020	Asia	Vietnam	Hà Nam	High pathogenicity avian influenza viruses (poultry) (Inf. with)	H5N6	Domestic	Birds	-	-	-	1555	Animal	850	1225	0	330	-
2020	Jan-Jun 2020	Asia	Vietnam	Hà Nam	High pathogenicity avian influenza viruses (poultry) (Inf. with)	H5N6	Domestic	-	-	-	1	-	-	-	-	-	-	-
2020	Jan-Jun 2020	Asia	Vietnam	Hà Nội	High pathogenicity avian influenza viruses (poultry) (Inf. with)	H5N6	Domestic	Birds	-	-	-	26604	Animal	13610	22322	0	4282	-
2020	Jan-Jun 2020	Asia	Vietnam	Hà Nội	High pathogenicity avian influenza viruses (poultry) (Inf. with)	H5N6	Domestic	-	-	-	7	-	-	-	-	-	-	-
2020	Jan-Jun 2020	Asia	Vietnam	Hải Phòng	High pathogenicity avian influenza viruses (poultry) (Inf. with)	H5N6	Domestic	Birds	-	-	-	3770	Animal	1200	3485	0	285	-
2020	Jan-Jun 2020	Asia	Vietnam	Hải Phòng	High pathogenicity avian influenza viruses (poultry) (Inf. with)	H5N6	Domestic	-	-	-	1	-	-	-	-	-	-	-
2020	Jan-Jun 2020	Asia	Vietnam	Hoà Bình	High pathogenicity avian influenza viruses (poultry) (Inf. with)	H5N6	Domestic	Birds	-	-	-	12250	Animal	3500	9250	0	300	-
2020	Jan-Jun 2020	Asia	Vietnam	Hoà Bình	High pathogenicity avian influenza viruses (poultry) (Inf. with)	H5N6	Domestic	-	-	-	1	-	-	-	-	-	-	-
2020	Jan-Jun 2020	Asia	Vietnam	Nam Định	High pathogenicity avian influenza viruses (poultry) (Inf. with)	H5N6	Domestic	Birds	-	-	-	700	Animal	60	659	0	41	-
2020	Jan-Jun 2020	Asia	Vietnam	Nam Định	High pathogenicity avian influenza viruses (poultry) (Inf. with)	H5N6	Domestic	-	-	-	1	-	-	-	-	-	-	-
2020	Jan-Jun 2020	Asia	Vietnam	Nghệ An	High pathogenicity avian influenza viruses (poultry) (Inf. with)	H5N6	Domestic	Birds	-	-	-	3267	Animal	795	2582	0	685	-
2020	Jan-Jun 2020	Asia	Vietnam	Nghệ An	High pathogenicity avian influenza viruses (poultry) (Inf. with)	H5N6	Domestic	-	-	-	7	-	-	-	-	-	-	-
2020	Jan-Jun 2020	Asia	Vietnam	Ninh Bình	High pathogenicity avian influenza viruses (poultry) (Inf. with)	H5N6	Domestic	Birds	-	-	-	8010	Animal	1560	7130	0	880	-
2020	Jan-Jun 2020	Asia	Vietnam	Ninh Bình	High pathogenicity avian influenza viruses (poultry) (Inf. with)	H5N6	Domestic	-	-	-	3	-	-	-	-	-	-	-
2020	Jan-Jun 2020	Asia	Vietnam	Quảng Ngãi	High pathogenicity avian influenza viruses (poultry) (Inf. with)	H5N6	Domestic	Birds	-	-	-	8100	Animal	5500	4113	0	3987	-
2020	Jan-Jun 2020	Asia	Vietnam	Quảng Ngãi	High pathogenicity avian influenza viruses (poultry) (Inf. with)	H5N6	Domestic	-	-	-	2	-	-	-	-	-	-	-
2020	Jan-Jun 2020	Asia	Vietnam	Quảng Ninh	High pathogenicity avian influenza viruses (poultry) (Inf. with)	H5N6	Domestic	Birds	-	-	-	3000	Animal	2500	300	0	2200	-
2020	Jan-Jun 2020	Asia	Vietnam	Quảng Ninh	High pathogenicity avian influenza viruses (poultry) (Inf. with)	H5N6	Domestic	-	-	-	1	-	-	-	-	-	-	-
2020	Jan-Jun 2020	Asia	Vietnam	Thái Bình	High pathogenicity avian influenza viruses (poultry) (Inf. with)	H5N6	Domestic	Birds	-	-	-	3646	Animal	1000	2646	0	1000	-
2020	Jan-Jun 2020	Asia	Vietnam	Thái Bình	High pathogenicity avian influenza viruses (poultry) (Inf. with)	H5N6	Domestic	-	-	-	1	-	-	-	-	-	-	-
2020	Jan-Jun 2020	Asia	Vietnam	Thanh Hóa	High pathogenicity avian influenza viruses (poultry) (Inf. with)	H5N6	Domestic	Birds	-	-	-	39665	Animal	8935	34488	0	5177	-
2020	Jan-Jun 2020	Asia	Vietnam	Thanh Hóa	High pathogenicity avian influenza viruses (poultry) (Inf. with)	H5N6	Domestic	-	-	-	17	-	-	-	-	-	-	-
2020	Jan-Jun 2020	Asia	Vietnam	Trà Vinh	High pathogenicity avian influenza viruses (poultry) (Inf. with)	H5N1	Domestic	Birds	-	-	-	5004	Animal	1290	4290	0	714	-
2020	Jan-Jun 2020	Asia	Vietnam	Trà Vinh	High pathogenicity avian influenza viruses (poultry) (Inf. with)	H5N1	Domestic	-	-	-	4	-	-	-	-	-	-	-
2020	Jan-Jun 2020	Asia	Vietnam	Trà Vinh	High pathogenicity avian influenza viruses (poultry) (Inf. with)	H5N6	Domestic	Birds	-	-	-	-	Animal	-	-	-	-	-
2020	Jan-Jun 2020	Asia	Vietnam	Tuyên Quang	High pathogenicity avian influenza viruses (poultry) (Inf. with)	H5N6	Domestic	Birds	-	-	-	196	Animal	42	161	0	35	-
2020	Jan-Jun 2020	Asia	Vietnam	Tuyên Quang	High pathogenicity avian influenza viruses (poultry) (Inf. with)	H5N6	Domestic	-	-	-	1	-	-	-	-	-	-	-
2020	Jan-Jun 2020	Asia	Vietnam	Vĩnh Long	High pathogenicity avian influenza viruses (poultry) (Inf. with)	H5N1	Domestic	Birds	-	-	-	800	Animal	800	400	0	400	-
2020	Jan-Jun 2020	Asia	Vietnam	Vĩnh Long	High pathogenicity avian influenza viruses (poultry) (Inf. with)	H5N1	Domestic	-	-	-	1	-	-	-	-	-	-	-
2020	Jan-Jun 2020	Europe	Bulgaria	Kardzhali	High pathogenicity avian influenza viruses (poultry) (Inf. with)	H5N8	Domestic	Birds	-	-	-	16800	Animal	225	16575	0	225	-
2020	Jan-Jun 2020	Europe	Bulgaria	Kardzhali	High pathogenicity avian influenza viruses (poultry) (Inf. with)	H5N8	Domestic	-	-	-	1	-	-	-	-	-	-	-
2020	Jan-Jun 2020	Europe	Bulgaria	Plovdiv	High pathogenicity avian influenza viruses (poultry) (Inf. with)	H5N8	Domestic	Birds	-	-	-	415413	Animal	11225	404228	0	11185	-
2020	Jan-Jun 2020	Europe	Bulgaria	Plovdiv	High pathogenicity avian influenza viruses (poultry) (Inf. with)	H5N8	Domestic	-	-	-	8	-	-	-	-	-	-	-
2020	Jan-Jun 2020	Europe	Czech Republic	Kraj Vysočina	High pathogenicity avian influenza viruses (poultry) (Inf. with)	H5N8	Domestic	Birds	-	-	-	15	Animal	6	9	0	6	-
2020	Jan-Jun 2020	Europe	Czech Republic	Kraj Vysočina	High pathogenicity avian influenza viruses (poultry) (Inf. with)	H5N8	Domestic	-	-	-	1	-	-	-	-	-	-	-
2020	Jan-Jun 2020	Europe	Czech Republic	Pardubický	High pathogenicity avian influenza viruses (poultry) (Inf. with)	H5N8	Domestic	Birds	-	-	-	137500	Animal	1300	136200	0	1300	-
2020	Jan-Jun 2020	Europe	Czech Republic	Pardubický	High pathogenicity avian influenza viruses (poultry) (Inf. with)	H5N8	Domestic	-	-	-	1	-	-	-	-	-	-	-
2020	Jan-Jun 2020	Europe	Germany	Baden-Württemberg	High pathogenicity avian influenza viruses (poultry) (Inf. with)	H5N8	Domestic	Birds	-	-	-	69	Animal	44	25	0	44	-
2020	Jan-Jun 2020	Europe	Germany	Baden-Württemberg	High pathogenicity avian influenza viruses (poultry) (Inf. with)	H5N8	Domestic	-	-	-	1	-	-	-	-	-	-	-
2020	Jan-Jun 2020	Europe	Germany	Niedersachsen	High pathogenicity avian influenza viruses (poultry) (Inf. with)	H5N8	Domestic	Birds	-	-	-	10313	Animal	130	10183	0	130	-
2020	Jan-Jun 2020	Europe	Germany	Niedersachsen	High pathogenicity avian influenza viruses (poultry) (Inf. with)	H5N8	Domestic	-	-	-	1	-	-	-	-	-	-	-
2020	Jan-Jun 2020	Europe	Germany	Sachsen-Anhalt	High pathogenicity avian influenza viruses (poultry) (Inf. with)	H5N8	Domestic	Birds	-	-	-	20087	Animal	394	19950	0	137	-
2020	Jan-Jun 2020	Europe	Germany	Sachsen-Anhalt	High pathogenicity avian influenza viruses (poultry) (Inf. with)	H5N8	Domestic	-	-	-	1	-	-	-	-	-	-	-
2020	Jan-Jun 2020	Europe	Hungary	Bács-Kiskun	High pathogenicity avian influenza viruses (poultry) (Inf. with)	H5N8	Domestic	Birds	-	-	-	2922670	Animal	-	2818031	0	104639	-
2020	Jan-Jun 2020	Europe	Hungary	Bács-Kiskun	High pathogenicity avian influenza viruses (poultry) (Inf. with)	H5N8	Domestic	-	-	-	233	-	-	-	-	-	-	-
2020	Jan-Jun 2020	Europe	Hungary	Békés	High pathogenicity avian influenza viruses (poultry) (Inf. with)	H5N8	Domestic	Birds	-	-	-	48637	Animal	-	48047	0	590	-
2020	Jan-Jun 2020	Europe	Hungary	Békés	High pathogenicity avian influenza viruses (poultry) (Inf. with)	H5N8	Domestic	-	-	-	5	-	-	-	-	-	-	-
2020	Jan-Jun 2020	Europe	Hungary	Csongrád	High pathogenicity avian influenza viruses (poultry) (Inf. with)	H5N8	Domestic	Birds	-	-	-	460175	Animal	-	455755	0	4420	-
2020	Jan-Jun 2020	Europe	Hungary	Csongrád	High pathogenicity avian influenza viruses (poultry) (Inf. with)	H5N8	Domestic	-	-	-	31	-	-	-	-	-	-	-
2020	Jan-Jun 2020	Europe	Hungary	Hajdú-Bihar	High pathogenicity avian influenza viruses (poultry) (Inf. with)	H5N8	Domestic	Birds	-	-	-	115548	Animal	-	105099	0	10449	-
2020	Jan-Jun 2020	Europe	Hungary	Hajdú-Bihar	High pathogenicity avian influenza viruses (poultry) (Inf. with)	H5N8	Domestic	-	-	-	1	-	-	-	-	-	-	-
2020	Jan-Jun 2020	Europe	Hungary	Komárom-Esztergom	High pathogenicity avian influenza viruses (poultry) (Inf. with)	H5N8	Domestic	Birds	-	-	-	107500	Animal	4500	107500	0	-	-
2020	Jan-Jun 2020	Europe	Hungary	Komárom-Esztergom	High pathogenicity avian influenza viruses (poultry) (Inf. with)	H5N8	Domestic	-	-	-	3	-	-	-	-	-	-	-
2020	Jan-Jun 2020	Europe	Poland	Dolnośląskie	High pathogenicity avian influenza viruses (poultry) (Inf. with)	H5N8	Domestic	Birds	-	-	-	623	Animal	85	544	0	79	-
2020	Jan-Jun 2020	Europe	Poland	Dolnośląskie	High pathogenicity avian influenza viruses (poultry) (Inf. with)	H5N8	Domestic	-	-	-	2	-	-	-	-	-	-	-
2020	Jan-Jun 2020	Europe	Poland	Łódzkie	High pathogenicity avian influenza viruses (poultry) (Inf. with)	H5N8	Domestic	Birds	-	-	-	118712	Animal	39378	98332	0	20380	-
2020	Jan-Jun 2020	Europe	Poland	Łódzkie	High pathogenicity avian influenza viruses (poultry) (Inf. with)	H5N8	Domestic	-	-	-	6	-	-	-	-	-	-	-
2020	Jan-Jun 2020	Europe	Poland	Lubelskie	High pathogenicity avian influenza viruses (poultry) (Inf. with)	H5N8	Domestic	Birds	-	-	-	50225	Animal	3049	48147	0	2078	-
2020	Jan-Jun 2020	Europe	Poland	Lubelskie	High pathogenicity avian influenza viruses (poultry) (Inf. with)	H5N8	Domestic	-	-	-	5	-	-	-	-	-	-	-
2020	Jan-Jun 2020	Europe	Poland	Lubuskie	High pathogenicity avian influenza viruses (poultry) (Inf. with)	H5N8	Domestic	Birds	-	-	-	123144	Animal	4100	122344	0	800	-
2020	Jan-Jun 2020	Europe	Poland	Lubuskie	High pathogenicity avian influenza viruses (poultry) (Inf. with)	H5N8	Domestic	-	-	-	2	-	-	-	-	-	-	-
2020	Jan-Jun 2020	Europe	Poland	Opolskie	High pathogenicity avian influenza viruses (poultry) (Inf. with)	H5N8	Domestic	Birds	-	-	-	6960	Animal	4493	2467	0	4493	-
2020	Jan-Jun 2020	Europe	Poland	Opolskie	High pathogenicity avian influenza viruses (poultry) (Inf. with)	H5N8	Domestic	-	-	-	1	-	-	-	-	-	-	-
2020	Jan-Jun 2020	Europe	Poland	Śląskie	High pathogenicity avian influenza viruses (poultry) (Inf. with)	H5N8	Domestic	Birds	-	-	-	53756	Animal	11759	42235	0	11521	-
2020	Jan-Jun 2020	Europe	Poland	Śląskie	High pathogenicity avian influenza viruses (poultry) (Inf. with)	H5N8	Domestic	-	-	-	3	-	-	-	-	-	-	-
2020	Jan-Jun 2020	Europe	Poland	Warmińsko-Mazurskie	High pathogenicity avian influenza viruses (poultry) (Inf. with)	H5N8	Domestic	Birds	-	-	-	40411	Animal	9254	35064	0	5347	-
2020	Jan-Jun 2020	Europe	Poland	Warmińsko-Mazurskie	High pathogenicity avian influenza viruses (poultry) (Inf. with)	H5N8	Domestic	-	-	-	2	-	-	-	-	-	-	-
2020	Jan-Jun 2020	Europe	Poland	Wielkopolskie	High pathogenicity avian influenza viruses (poultry) (Inf. with)	H5N8	Domestic	Birds	-	-	-	145131	Animal	64171	138508	0	6623	-
2020	Jan-Jun 2020	Europe	Poland	Wielkopolskie	High pathogenicity avian influenza viruses (poultry) (Inf. with)	H5N8	Domestic	-	-	-	9	-	-	-	-	-	-	-
2020	Jan-Jun 2020	Europe	Poland	Zachodniopomorskie	High pathogenicity avian influenza viruses (poultry) (Inf. with)	H5N8	Domestic	Birds	-	-	-	22629	Animal	6480	22029	0	600	-
2020	Jan-Jun 2020	Europe	Poland	Zachodniopomorskie	High pathogenicity avian influenza viruses (poultry) (Inf. with)	H5N8	Domestic	-	-	-	1	-	-	-	-	-	-	-
2020	Jan-Jun 2020	Europe	Romania	Maramureș	High pathogenicity avian influenza viruses (poultry) (Inf. with)	H5N8	Domestic	Birds	-	-	-	41461	Animal	41461	30051	0	11410	-
2020	Jan-Jun 2020	Europe	Romania	Maramureș	High pathogenicity avian influenza viruses (poultry) (Inf. with)	H5N8	Domestic	-	-	-	2	-	-	-	-	-	-	-
2020	Jan-Jun 2020	Europe	Slovakia	Nitriansky	High pathogenicity avian influenza viruses (poultry) (Inf. with)	H5N8	Domestic	Birds	-	-	-	22	Animal	3	19	0	3	-
2020	Jan-Jun 2020	Europe	Slovakia	Nitriansky	High pathogenicity avian influenza viruses (poultry) (Inf. with)	H5N8	Domestic	-	-	-	1	-	-	-	-	-	-	-
2020	Jan-Jun 2020	Europe	Slovakia	Trenčiansky	High pathogenicity avian influenza viruses (poultry) (Inf. with)	H5N8	Domestic	-	-	-	1	-	-	-	-	-	-	-
2020	Jan-Jun 2020	Europe	Slovakia	Trnavský	High pathogenicity avian influenza viruses (poultry) (Inf. with)	H5N8	Domestic	Birds	-	-	-	19	Animal	4	15	-	-	-
2020	Jan-Jun 2020	Europe	Slovakia	Trnavský	High pathogenicity avian influenza viruses (poultry) (Inf. with)	H5N8	Domestic	-	-	-	1	-	-	-	-	-	-	-
2020	Jan-Jun 2020	Europe	Slovakia	Žilinský	High pathogenicity avian influenza viruses (poultry) (Inf. with)	H5N8	Domestic	Birds	-	-	-	10	Animal	4	6	0	4	-
2020	Jan-Jun 2020	Europe	Slovakia	Žilinský	High pathogenicity avian influenza viruses (poultry) (Inf. with)	H5N8	Domestic	-	-	-	1	-	-	-	-	-	-	-
2020	Jan-Jun 2020	Europe	Ukraine	Vinnytsya	High pathogenicity avian influenza viruses (poultry) (Inf. with)	H5N8	Domestic	Birds	-	-	-	116544	Animal	7856	108688	0	7856	-
2020	Jan-Jun 2020	Europe	Ukraine	Vinnytsya	High pathogenicity avian influenza viruses (poultry) (Inf. with)	H5N8	Domestic	-	-	-	1	-	-	-	-	-	-	-
2020	Jan-Jun 2020	Europe	United Kingdom	England	High pathogenicity avian influenza viruses (poultry) (Inf. with)	H5N1	Domestic	Birds	-	-	-	-	Animal	-	-	-	-	-
2020	Jul-Dec 2020	Africa	Egypt	Al Fayyum	High pathogenicity avian influenza viruses (poultry) (Inf. with)	H5N1	Domestic	Birds	-	-	-	100000	-	80000	90000	0	0	29168
2020	Jul-Dec 2020	Africa	Egypt	Al Fayyum	High pathogenicity avian influenza viruses (poultry) (Inf. with)	H5N1	Domestic	-	-	-	1	-	-	-	-	-	-	-
2020	Jul-Dec 2020	Africa	Egypt	Al Isma`iliyah	High pathogenicity avian influenza viruses (poultry) (Inf. with)	H5N1	Domestic	Birds	-	-	-	30000	-	28000	29400	0	0	44000
2020	Jul-Dec 2020	Africa	Egypt	Al Isma`iliyah	High pathogenicity avian influenza viruses (poultry) (Inf. with)	H5N1	Domestic	-	-	-	1	-	-	-	-	-	-	-
2020	Jul-Dec 2020	Africa	Egypt	Al Minya	High pathogenicity avian influenza viruses (poultry) (Inf. with)	H5N1	Domestic	Birds	-	-	-	6000	-	5100	5820	0	180	24665
2020	Jul-Dec 2020	Africa	Egypt	Al Minya	High pathogenicity avian influenza viruses (poultry) (Inf. with)	H5N1	Domestic	-	-	-	1	-	-	-	-	-	-	-
2020	Jul-Dec 2020	Africa	Egypt	Al Qalyubiyah	High pathogenicity avian influenza viruses (poultry) (Inf. with)	H5N8	Domestic	Birds	-	-	-	2500	Animal	2000	2440	0	0	213619
2020	Jul-Dec 2020	Africa	Egypt	Al Qalyubiyah	High pathogenicity avian influenza viruses (poultry) (Inf. with)	H5N8	Domestic	-	-	-	1	-	-	-	-	-	-	-
2020	Jul-Dec 2020	Africa	Nigeria	Kano	High pathogenicity avian influenza viruses (poultry) (Inf. with)	H5N1	Domestic	Birds	-	-	-	63	Animal	-	2	0	61	-
2020	Jul-Dec 2020	Africa	Nigeria	Kano	High pathogenicity avian influenza viruses (poultry) (Inf. with)	H5N1	Domestic	-	-	-	1	-	-	-	-	-	-	-
2020	Jul-Dec 2020	Africa	Senegal	Keur Moussa	High pathogenicity avian influenza viruses (poultry) (Inf. with)	H5N1	Domestic	Birds	3476	80169	1	100000	Animal	58000	42000	0	58000	-
2020	Jul-Dec 2020	Africa	South Africa	Western Cape	High pathogenicity avian influenza viruses (poultry) (Inf. with)	H5N8	Domestic	Birds	-	-	-	155	Animal	5	0	0	0	-
2020	Jul-Dec 2020	Africa	South Africa	Western Cape	High pathogenicity avian influenza viruses (poultry) (Inf. with)	H5N8	Domestic	-	-	-	1	-	-	-	-	-	-	-
2020	Jul-Dec 2020	Americas	Mexico	Guanajuato	High pathogenicity avian influenza viruses (poultry) (Inf. with)	H7N3	Domestic	Birds	-	-	-	30	Animal	25	12	0	18	0
2020	Jul-Dec 2020	Americas	Mexico	Guanajuato	High pathogenicity avian influenza viruses (poultry) (Inf. with)	H7N3	Domestic	-	-	-	1	-	-	-	-	-	-	-
2020	Jul-Dec 2020	Americas	Mexico	Jalisco	High pathogenicity avian influenza viruses (poultry) (Inf. with)	H7N3	Domestic	Birds	-	-	-	-	Animal	1	0	0	0	0
2020	Jul-Dec 2020	Americas	Mexico	Jalisco	High pathogenicity avian influenza viruses (poultry) (Inf. with)	H7N3	Domestic	-	-	-	1	-	-	-	-	-	-	-
2020	Jul-Dec 2020	Asia	Chinese Taipei	Changhua	High pathogenicity avian influenza viruses (poultry) (Inf. with)	H5N5	Domestic	Birds	-	-	-	55124	Animal	8284	46840	0	8284	-
2020	Jul-Dec 2020	Asia	Chinese Taipei	Changhua	High pathogenicity avian influenza viruses (poultry) (Inf. with)	H5N5	Domestic	-	-	-	3	-	-	-	-	-	-	-
2020	Jul-Dec 2020	Asia	Chinese Taipei	Chiayi County	High pathogenicity avian influenza viruses (poultry) (Inf. with)	H5N5	Domestic	Birds	-	-	-	918	Animal	344	574	0	344	-
2020	Jul-Dec 2020	Asia	Chinese Taipei	Chiayi County	High pathogenicity avian influenza viruses (poultry) (Inf. with)	H5N5	Domestic	-	-	-	1	-	-	-	-	-	-	-
2020	Jul-Dec 2020	Asia	Chinese Taipei	Kaohsiung	High pathogenicity avian influenza viruses (poultry) (Inf. with)	H5N5	Domestic	Birds	-	-	-	2267	Animal	275	2080	0	187	-
2020	Jul-Dec 2020	Asia	Chinese Taipei	Kaohsiung	High pathogenicity avian influenza viruses (poultry) (Inf. with)	H5N5	Domestic	-	-	-	1	-	-	-	-	-	-	-
2020	Jul-Dec 2020	Asia	Chinese Taipei	New Taipei	High pathogenicity avian influenza viruses (poultry) (Inf. with)	H5N5	Domestic	Birds	-	-	-	45	Animal	4	45	0	0	-
2020	Jul-Dec 2020	Asia	Chinese Taipei	New Taipei	High pathogenicity avian influenza viruses (poultry) (Inf. with)	H5N5	Domestic	-	-	-	3	-	-	-	-	-	-	-
2020	Jul-Dec 2020	Asia	Chinese Taipei	Pingtung	High pathogenicity avian influenza viruses (poultry) (Inf. with)	H5N5	Domestic	Birds	-	-	-	19107	Animal	2448	16659	0	2448	-
2020	Jul-Dec 2020	Asia	Chinese Taipei	Pingtung	High pathogenicity avian influenza viruses (poultry) (Inf. with)	H5N5	Domestic	-	-	-	3	-	-	-	-	-	-	-
2020	Jul-Dec 2020	Asia	Chinese Taipei	Tainan	High pathogenicity avian influenza viruses (poultry) (Inf. with)	H5N5	Domestic	Birds	-	-	-	59860	Animal	1988	57872	0	1988	-
2020	Jul-Dec 2020	Asia	Chinese Taipei	Tainan	High pathogenicity avian influenza viruses (poultry) (Inf. with)	H5N5	Domestic	-	-	-	1	-	-	-	-	-	-	-
2020	Jul-Dec 2020	Asia	Chinese Taipei	Taipei	High pathogenicity avian influenza viruses (poultry) (Inf. with)	H5N5	Domestic	Birds	-	-	-	11	Animal	1	11	0	0	-
2020	Jul-Dec 2020	Asia	Chinese Taipei	Taipei	High pathogenicity avian influenza viruses (poultry) (Inf. with)	H5N5	Domestic	-	-	-	1	-	-	-	-	-	-	-
2020	Jul-Dec 2020	Asia	Chinese Taipei	Yunlin	High pathogenicity avian influenza viruses (poultry) (Inf. with)	H5N2	Domestic	Birds	-	-	-	14800	Animal	806	13994	0	806	-
2020	Jul-Dec 2020	Asia	Chinese Taipei	Yunlin	High pathogenicity avian influenza viruses (poultry) (Inf. with)	H5N2	Domestic	-	-	-	1	-	-	-	-	-	-	-
2020	Jul-Dec 2020	Asia	Chinese Taipei	Yunlin	High pathogenicity avian influenza viruses (poultry) (Inf. with)	H5N5	Domestic	Birds	-	-	-	89736	Animal	12231	77525	0	12206	-
2020	Jul-Dec 2020	Asia	Chinese Taipei	Yunlin	High pathogenicity avian influenza viruses (poultry) (Inf. with)	H5N5	Domestic	-	-	-	11	-	-	-	-	-	-	-
2020	Jul-Dec 2020	Asia	India	Kerala	High pathogenicity avian influenza viruses (poultry) (Inf. with)	H5N8	Domestic	Birds	-	-	-	103277	Animal	39618	68717	-	34560	-
2020	Jul-Dec 2020	Asia	India	Kerala	High pathogenicity avian influenza viruses (poultry) (Inf. with)	H5N8	Domestic	-	-	-	6	-	-	-	-	-	-	-
2020	Jul-Dec 2020	Asia	India	Madhya Pradesh	High pathogenicity avian influenza viruses (poultry) (Inf. with)	H5N8	Domestic	Birds	-	-	-	44	Animal	34	10	-	34	-
2020	Jul-Dec 2020	Asia	India	Madhya Pradesh	High pathogenicity avian influenza viruses (poultry) (Inf. with)	H5N8	Domestic	-	-	-	1	-	-	-	-	-	-	-
2020	Jul-Dec 2020	Asia	Indonesia	Banten	High pathogenicity avian influenza viruses (poultry) (Inf. with)	H5N1	Domestic	Birds	-	-	-	-	Animal	200	-	-	200	-
2020	Jul-Dec 2020	Asia	Indonesia	Jawa Barat	High pathogenicity avian influenza viruses (poultry) (Inf. with)	H5N1	Domestic	Birds	-	-	-	-	Animal	1696	-	-	1696	-
2020	Jul-Dec 2020	Asia	Indonesia	Jawa Tengah	High pathogenicity avian influenza viruses (poultry) (Inf. with)	H5N1	Domestic	Birds	-	-	-	-	Animal	17	-	-	17	-
2020	Jul-Dec 2020	Asia	Indonesia	Jawa Timur	High pathogenicity avian influenza viruses (poultry) (Inf. with)	H5N1	Domestic	Birds	-	-	-	-	Animal	1100	-	-	1100	-
2020	Jul-Dec 2020	Asia	Indonesia	Kalimantan Timur	High pathogenicity avian influenza viruses (poultry) (Inf. with)	H5N1	Domestic	Birds	-	-	-	-	Animal	380	-	-	380	-
2020	Jul-Dec 2020	Asia	Indonesia	Yogyakarta	High pathogenicity avian influenza viruses (poultry) (Inf. with)	H5N1	Domestic	Birds	-	-	-	-	Animal	1	-	-	1	-
2020	Jul-Dec 2020	Asia	Iran	Alborz	High pathogenicity avian influenza viruses (poultry) (Inf. with)	H5N8	Domestic	Birds	-	-	-	600	Animal	600	550	0	50	-
2020	Jul-Dec 2020	Asia	Iran	Alborz	High pathogenicity avian influenza viruses (poultry) (Inf. with)	H5N8	Domestic	-	-	-	1	-	-	-	-	-	-	-
2020	Jul-Dec 2020	Asia	Iran	South Khorasan	High pathogenicity avian influenza viruses (poultry) (Inf. with)	H5N8	Domestic	Birds	-	-	-	255000	Animal	255000	253992	0	1008	-
2020	Jul-Dec 2020	Asia	Iran	South Khorasan	High pathogenicity avian influenza viruses (poultry) (Inf. with)	H5N8	Domestic	-	-	-	1	-	-	-	-	-	-	-
2020	Jul-Dec 2020	Asia	Israel	Golan	High pathogenicity avian influenza viruses (poultry) (Inf. with)	H5N8	Domestic	Birds	-	-	-	133000	Animal	1500	131580	0	1420	0
2020	Jul-Dec 2020	Asia	Israel	Golan	High pathogenicity avian influenza viruses (poultry) (Inf. with)	H5N8	Domestic	-	-	-	1	-	-	-	-	-	-	-
2020	Jul-Dec 2020	Asia	Israel	HaDarom	High pathogenicity avian influenza viruses (poultry) (Inf. with)	H5N8	Domestic	Birds	-	-	-	18800	Animal	650	18650	0	150	0
2020	Jul-Dec 2020	Asia	Israel	HaDarom	High pathogenicity avian influenza viruses (poultry) (Inf. with)	H5N8	Domestic	-	-	-	1	-	-	-	-	-	-	-
2020	Jul-Dec 2020	Asia	Israel	Haifa	High pathogenicity avian influenza viruses (poultry) (Inf. with)	H5N8	Domestic	Birds	-	-	-	43200	Animal	3500	42285	0	915	0
2020	Jul-Dec 2020	Asia	Israel	Haifa	High pathogenicity avian influenza viruses (poultry) (Inf. with)	H5N8	Domestic	-	-	-	2	-	-	-	-	-	-	-
2020	Jul-Dec 2020	Asia	Israel	HaZafon	High pathogenicity avian influenza viruses (poultry) (Inf. with)	H5N8	Domestic	Birds	-	-	-	124624	Animal	1848	123276	0	1348	0
2020	Jul-Dec 2020	Asia	Israel	HaZafon	High pathogenicity avian influenza viruses (poultry) (Inf. with)	H5N8	Domestic	-	-	-	6	-	-	-	-	-	-	-
2020	Jul-Dec 2020	Asia	Israel	Jerusalem	High pathogenicity avian influenza viruses (poultry) (Inf. with)	H5N8	Domestic	Birds	-	-	-	37000	Animal	1700	36400	0	600	0
2020	Jul-Dec 2020	Asia	Israel	Jerusalem	High pathogenicity avian influenza viruses (poultry) (Inf. with)	H5N8	Domestic	-	-	-	1	-	-	-	-	-	-	-
2020	Jul-Dec 2020	Asia	Japan	Chiba	High pathogenicity avian influenza viruses (poultry) (Inf. with)	H5N8	Domestic	Birds	-	-	-	1160000	Animal	223	1159777	0	223	-
2020	Jul-Dec 2020	Asia	Japan	Chiba	High pathogenicity avian influenza viruses (poultry) (Inf. with)	H5N8	Domestic	-	-	-	1	-	-	-	-	-	-	-
2020	Jul-Dec 2020	Asia	Japan	Fukuoka	High pathogenicity avian influenza viruses (poultry) (Inf. with)	H5N8	Domestic	Birds	-	-	-	94000	Animal	37	93963	0	37	-
2020	Jul-Dec 2020	Asia	Japan	Fukuoka	High pathogenicity avian influenza viruses (poultry) (Inf. with)	H5N8	Domestic	-	-	-	1	-	-	-	-	-	-	-
2020	Jul-Dec 2020	Asia	Japan	Hiroshima	High pathogenicity avian influenza viruses (poultry) (Inf. with)	H5N8	Domestic	Birds	-	-	-	137000	Animal	10	136990	0	10	-
2020	Jul-Dec 2020	Asia	Japan	Hiroshima	High pathogenicity avian influenza viruses (poultry) (Inf. with)	H5N8	Domestic	-	-	-	2	-	-	-	-	-	-	-
2020	Jul-Dec 2020	Asia	Japan	Hyōgo	High pathogenicity avian influenza viruses (poultry) (Inf. with)	H5N8	Domestic	Birds	-	-	-	146000	Animal	13	145987	0	13	-
2020	Jul-Dec 2020	Asia	Japan	Hyōgo	High pathogenicity avian influenza viruses (poultry) (Inf. with)	H5N8	Domestic	-	-	-	1	-	-	-	-	-	-	-
2020	Jul-Dec 2020	Asia	Japan	Kagawa	High pathogenicity avian influenza viruses (poultry) (Inf. with)	H5N8	Domestic	Birds	-	-	-	1860000	Animal	2268	1857732	0	2268	-
2020	Jul-Dec 2020	Asia	Japan	Kagawa	High pathogenicity avian influenza viruses (poultry) (Inf. with)	H5N8	Domestic	-	-	-	19	-	-	-	-	-	-	-
2020	Jul-Dec 2020	Asia	Japan	Kochi	High pathogenicity avian influenza viruses (poultry) (Inf. with)	H5N8	Domestic	Birds	-	-	-	27000	Animal	40	26960	0	40	-
2020	Jul-Dec 2020	Asia	Japan	Kochi	High pathogenicity avian influenza viruses (poultry) (Inf. with)	H5N8	Domestic	-	-	-	1	-	-	-	-	-	-	-
2020	Jul-Dec 2020	Asia	Japan	Miyazaki	High pathogenicity avian influenza viruses (poultry) (Inf. with)	H5N8	Domestic	Birds	-	-	-	589000	Animal	315	588695	0	305	-
2020	Jul-Dec 2020	Asia	Japan	Miyazaki	High pathogenicity avian influenza viruses (poultry) (Inf. with)	H5N8	Domestic	-	-	-	12	-	-	-	-	-	-	-
2020	Jul-Dec 2020	Asia	Japan	Nara	High pathogenicity avian influenza viruses (poultry) (Inf. with)	H5N8	Domestic	Birds	-	-	-	77000	Animal	30	76970	0	30	-
2020	Jul-Dec 2020	Asia	Japan	Nara	High pathogenicity avian influenza viruses (poultry) (Inf. with)	H5N8	Domestic	-	-	-	1	-	-	-	-	-	-	-
2020	Jul-Dec 2020	Asia	Japan	Oita	High pathogenicity avian influenza viruses (poultry) (Inf. with)	H5N8	Domestic	Birds	-	-	-	56000	Animal	33	55967	0	33	-
2020	Jul-Dec 2020	Asia	Japan	Oita	High pathogenicity avian influenza viruses (poultry) (Inf. with)	H5N8	Domestic	-	-	-	3	-	-	-	-	-	-	-
2020	Jul-Dec 2020	Asia	Japan	Okayama	High pathogenicity avian influenza viruses (poultry) (Inf. with)	H5N8	Domestic	Birds	-	-	-	647000	Animal	67	646933	0	67	-
2020	Jul-Dec 2020	Asia	Japan	Okayama	High pathogenicity avian influenza viruses (poultry) (Inf. with)	H5N8	Domestic	-	-	-	2	-	-	-	-	-	-	-
2020	Jul-Dec 2020	Asia	Japan	Shiga	High pathogenicity avian influenza viruses (poultry) (Inf. with)	H5N8	Domestic	Birds	-	-	-	11000	Animal	100	10900	0	100	-
2020	Jul-Dec 2020	Asia	Japan	Shiga	High pathogenicity avian influenza viruses (poultry) (Inf. with)	H5N8	Domestic	-	-	-	1	-	-	-	-	-	-	-
2020	Jul-Dec 2020	Asia	Japan	Tokushima	High pathogenicity avian influenza viruses (poultry) (Inf. with)	H5N8	Domestic	Birds	-	-	-	8000	Animal	60	7940	0	60	-
2020	Jul-Dec 2020	Asia	Japan	Tokushima	High pathogenicity avian influenza viruses (poultry) (Inf. with)	H5N8	Domestic	-	-	-	1	-	-	-	-	-	-	-
2020	Jul-Dec 2020	Asia	Japan	Wakayama	High pathogenicity avian influenza viruses (poultry) (Inf. with)	H5N8	Domestic	Birds	-	-	-	67000	Animal	5	66995	0	5	-
2020	Jul-Dec 2020	Asia	Japan	Wakayama	High pathogenicity avian influenza viruses (poultry) (Inf. with)	H5N8	Domestic	-	-	-	1	-	-	-	-	-	-	-
2020	Jul-Dec 2020	Asia	Kazakhstan	Akkol`skiy	High pathogenicity avian influenza viruses (poultry) (Inf. with)	H5 (N untyped)	Domestic	Birds	3303	76912	1	85	Animal	2	83	0	2	-
2020	Jul-Dec 2020	Asia	Kazakhstan	Altynsarinskiy	High pathogenicity avian influenza viruses (poultry) (Inf. with)	H5 (N untyped)	Domestic	Birds	3303	76911	1	58	Animal	58	0	0	58	-
2020	Jul-Dec 2020	Asia	Kazakhstan	Bayanaul`skiy	High pathogenicity avian influenza viruses (poultry) (Inf. with)	H5 (N untyped)	Domestic	Birds	3303	76913	1	48	Animal	48	0	0	48	-
2020	Jul-Dec 2020	Asia	Kazakhstan	Bulaevskiy	High pathogenicity avian influenza viruses (poultry) (Inf. with)	H5 (N untyped)	Domestic	Birds	3303	76325	1	2556	Animal	339	819	0	339	-
2020	Jul-Dec 2020	Asia	Kazakhstan	Karasayskiy	High pathogenicity avian influenza viruses (poultry) (Inf. with)	H5 (N untyped)	Domestic	Birds	3303	78248	1	602784	Animal	67957	534827	-	67957	-
2020	Jul-Dec 2020	Asia	Kazakhstan	Kyzylzharskiy	High pathogenicity avian influenza viruses (poultry) (Inf. with)	H5 (N untyped)	Domestic	Birds	3303	76322	1	6562	Animal	581	5981	0	581	-
2020	Jul-Dec 2020	Asia	Kazakhstan	Shal Akyna	High pathogenicity avian influenza viruses (poultry) (Inf. with)	H5 (N untyped)	Domestic	Birds	3303	76319	1	17549	Animal	355	2303	0	355	-
2020	Jul-Dec 2020	Asia	Kazakhstan	Taiynshinskiy	High pathogenicity avian influenza viruses (poultry) (Inf. with)	H5 (N untyped)	Domestic	Birds	3303	76323	1	13472	Animal	30	260	0	30	-
2020	Jul-Dec 2020	Asia	Kazakhstan	Taiynshinskiy	High pathogenicity avian influenza viruses (poultry) (Inf. with)	H5 (N untyped)	Domestic	Cattle	3303	76323	0	3182	Animal	0	0	0	0	-
2020	Jul-Dec 2020	Asia	Kazakhstan	Taiynshinskiy	High pathogenicity avian influenza viruses (poultry) (Inf. with)	H5 (N untyped)	Domestic	Equidae	3303	76323	0	945	Animal	0	0	0	0	-
2020	Jul-Dec 2020	Asia	Kazakhstan	Taiynshinskiy	High pathogenicity avian influenza viruses (poultry) (Inf. with)	H5 (N untyped)	Domestic	Sheep/goats (mixed herd)	3303	76323	0	4096	Animal	0	0	0	0	-
2020	Jul-Dec 2020	Asia	Kazakhstan	Taiynshinskiy	High pathogenicity avian influenza viruses (poultry) (Inf. with)	H5 (N untyped)	Domestic	Swine	3303	76323	0	231	Animal	0	0	0	0	-
2020	Jul-Dec 2020	Asia	Kazakhstan	Timiryazevskiy	High pathogenicity avian influenza viruses (poultry) (Inf. with)	H5 (N untyped)	Domestic	Birds	3303	76320	1	4126	Animal	97	330	0	97	-
2020	Jul-Dec 2020	Asia	Kazakhstan	Timiryazevskiy	High pathogenicity avian influenza viruses (poultry) (Inf. with)	H5 (N untyped)	Domestic	Cattle	3303	76320	0	411	Animal	0	0	0	0	-
2020	Jul-Dec 2020	Asia	Kazakhstan	Timiryazevskiy	High pathogenicity avian influenza viruses (poultry) (Inf. with)	H5 (N untyped)	Domestic	Equidae	3303	76320	0	261	Animal	0	0	0	0	-
2020	Jul-Dec 2020	Asia	Kazakhstan	Timiryazevskiy	High pathogenicity avian influenza viruses (poultry) (Inf. with)	H5 (N untyped)	Domestic	Sheep/goats (mixed herd)	3303	76320	0	1343	Animal	0	0	0	0	-
2020	Jul-Dec 2020	Asia	Kazakhstan	Timiryazevskiy	High pathogenicity avian influenza viruses (poultry) (Inf. with)	H5 (N untyped)	Domestic	Swine	3303	76320	0	159	Animal	0	0	0	0	-
2020	Jul-Dec 2020	Asia	Kazakhstan	Tselinniy	High pathogenicity avian influenza viruses (poultry) (Inf. with)	H5 (N untyped)	Domestic	Birds	3303	76321	1	22949	Animal	126	37	0	126	-
2020	Jul-Dec 2020	Asia	Kazakhstan	Zhambylskiy	High pathogenicity avian influenza viruses (poultry) (Inf. with)	H5 (N untyped)	Domestic	Birds	3303	76324	1	580	Animal	235	0	0	235	-
2020	Jul-Dec 2020	Asia	Korea (Rep. of)	Chungcheongbuk-do	High pathogenicity avian influenza viruses (poultry) (Inf. with)	H5N8	Domestic	Birds	-	-	-	14400	Animal	-	14400	0	0	-
2020	Jul-Dec 2020	Asia	Korea (Rep. of)	Chungcheongbuk-do	High pathogenicity avian influenza viruses (poultry) (Inf. with)	H5N8	Domestic	-	-	-	1	-	-	-	-	-	-	-
2020	Jul-Dec 2020	Asia	Korea (Rep. of)	Chungcheongnam-do	High pathogenicity avian influenza viruses (poultry) (Inf. with)	H5N8	Domestic	Birds	-	-	-	165400	Animal	711	164689	0	711	-
2020	Jul-Dec 2020	Asia	Korea (Rep. of)	Chungcheongnam-do	High pathogenicity avian influenza viruses (poultry) (Inf. with)	H5N8	Domestic	-	-	-	3	-	-	-	-	-	-	-
2020	Jul-Dec 2020	Asia	Korea (Rep. of)	Gyeonggi-do	High pathogenicity avian influenza viruses (poultry) (Inf. with)	H5N8	Domestic	Birds	-	-	-	2179578	Animal	10022	2169557	0	10021	-
2020	Jul-Dec 2020	Asia	Korea (Rep. of)	Gyeonggi-do	High pathogenicity avian influenza viruses (poultry) (Inf. with)	H5N8	Domestic	-	-	-	16	-	-	-	-	-	-	-
2020	Jul-Dec 2020	Asia	Korea (Rep. of)	Gyeongsangbuk-do	High pathogenicity avian influenza viruses (poultry) (Inf. with)	H5N8	Domestic	Birds	-	-	-	229900	Animal	3913	225987	0	3913	-
2020	Jul-Dec 2020	Asia	Korea (Rep. of)	Gyeongsangbuk-do	High pathogenicity avian influenza viruses (poultry) (Inf. with)	H5N8	Domestic	-	-	-	4	-	-	-	-	-	-	-
2020	Jul-Dec 2020	Asia	Korea (Rep. of)	Jeollabuk-do	High pathogenicity avian influenza viruses (poultry) (Inf. with)	H5N8	Domestic	Birds	-	-	-	220174	Animal	307	219868	0	300	-
2020	Jul-Dec 2020	Asia	Korea (Rep. of)	Jeollabuk-do	High pathogenicity avian influenza viruses (poultry) (Inf. with)	H5N8	Domestic	-	-	-	9	-	-	-	-	-	-	-
2020	Jul-Dec 2020	Asia	Korea (Rep. of)	Jeollanam-do	High pathogenicity avian influenza viruses (poultry) (Inf. with)	H5N8	Domestic	Birds	-	-	-	175373	Animal	50	175323	0	50	-
2020	Jul-Dec 2020	Asia	Korea (Rep. of)	Jeollanam-do	High pathogenicity avian influenza viruses (poultry) (Inf. with)	H5N8	Domestic	-	-	-	9	-	-	-	-	-	-	-
2020	Jul-Dec 2020	Asia	Kuwait	Al Jahrah	High pathogenicity avian influenza viruses (poultry) (Inf. with)	H5N8	Domestic	Birds	-	-	-	112	Animal	24	104	0	8	-
2020	Jul-Dec 2020	Asia	Kuwait	Al Jahrah	High pathogenicity avian influenza viruses (poultry) (Inf. with)	H5N8	Domestic	-	-	-	1	-	-	-	-	-	-	-
2020	Jul-Dec 2020	Asia	Laos	Saravan	High pathogenicity avian influenza viruses (poultry) (Inf. with)	H5N1	Domestic	Birds	-	-	-	-	Animal	-	690	-	849	-
2020	Jul-Dec 2020	Asia	Laos	Saravan	High pathogenicity avian influenza viruses (poultry) (Inf. with)	H5N1	Domestic	-	-	-	2	-	-	-	-	-	-	-
2020	Jul-Dec 2020	Asia	Philippines	Pampanga	High pathogenicity avian influenza viruses (poultry) (Inf. with)	H5N6	Domestic	Birds	-	-	-	39161	Animal	475	38701	0	460	-
2020	Jul-Dec 2020	Asia	Philippines	Pampanga	High pathogenicity avian influenza viruses (poultry) (Inf. with)	H5N6	Domestic	-	-	-	1	-	-	-	-	-	-	-
2020	Jul-Dec 2020	Asia	Philippines	Rizal	High pathogenicity avian influenza viruses (poultry) (Inf. with)	H5N6	Domestic	Birds	-	-	-	171	Animal	20	171	0	-	-
2020	Jul-Dec 2020	Asia	Philippines	Rizal	High pathogenicity avian influenza viruses (poultry) (Inf. with)	H5N6	Domestic	-	-	-	1	-	-	-	-	-	-	-
2020	Jul-Dec 2020	Asia	Vietnam	Bạc Liêu	High pathogenicity avian influenza viruses (poultry) (Inf. with)	H5N1	Domestic	Birds	-	-	-	1000	Animal	130	936	0	64	-
2020	Jul-Dec 2020	Asia	Vietnam	Bạc Liêu	High pathogenicity avian influenza viruses (poultry) (Inf. with)	H5N1	Domestic	-	-	-	2	-	-	-	-	-	-	-
2020	Jul-Dec 2020	Asia	Vietnam	Bắc Ninh	High pathogenicity avian influenza viruses (poultry) (Inf. with)	H5N6	Domestic	Birds	-	-	-	4626	Animal	1429	3996	-	630	-
2020	Jul-Dec 2020	Asia	Vietnam	Bắc Ninh	High pathogenicity avian influenza viruses (poultry) (Inf. with)	H5N6	Domestic	-	-	-	2	-	-	-	-	-	-	-
2020	Jul-Dec 2020	Asia	Vietnam	Cà Mau	High pathogenicity avian influenza viruses (poultry) (Inf. with)	H5N1	Domestic	Birds	-	-	-	243	Animal	120	180	0	63	-
2020	Jul-Dec 2020	Asia	Vietnam	Cà Mau	High pathogenicity avian influenza viruses (poultry) (Inf. with)	H5N1	Domestic	-	-	-	1	-	-	-	-	-	-	-
2020	Jul-Dec 2020	Asia	Vietnam	Hải Phòng	High pathogenicity avian influenza viruses (poultry) (Inf. with)	H5N6	Domestic	Birds	-	-	-	6171	Animal	550	5821	0	350	-
2020	Jul-Dec 2020	Asia	Vietnam	Hải Phòng	High pathogenicity avian influenza viruses (poultry) (Inf. with)	H5N6	Domestic	-	-	-	1	-	-	-	-	-	-	-
2020	Jul-Dec 2020	Asia	Vietnam	Khánh Hòa	High pathogenicity avian influenza viruses (poultry) (Inf. with)	H5N6	Domestic	Birds	-	-	-	1167	Animal	100	1117	0	50	-
2020	Jul-Dec 2020	Asia	Vietnam	Khánh Hòa	High pathogenicity avian influenza viruses (poultry) (Inf. with)	H5N6	Domestic	-	-	-	1	-	-	-	-	-	-	-
2020	Jul-Dec 2020	Asia	Vietnam	Kon Tum	High pathogenicity avian influenza viruses (poultry) (Inf. with)	H5N6	Domestic	Birds	-	-	-	1262	Animal	550	922	0	340	-
2020	Jul-Dec 2020	Asia	Vietnam	Kon Tum	High pathogenicity avian influenza viruses (poultry) (Inf. with)	H5N6	Domestic	-	-	-	1	-	-	-	-	-	-	-
2020	Jul-Dec 2020	Asia	Vietnam	Long An	High pathogenicity avian influenza viruses (poultry) (Inf. with)	H5N1	Domestic	Birds	-	-	-	500	Animal	160	400	0	100	-
2020	Jul-Dec 2020	Asia	Vietnam	Long An	High pathogenicity avian influenza viruses (poultry) (Inf. with)	H5N1	Domestic	-	-	-	1	-	-	-	-	-	-	-
2020	Jul-Dec 2020	Asia	Vietnam	Nghệ An	High pathogenicity avian influenza viruses (poultry) (Inf. with)	H5N6	Domestic	Birds	-	-	-	7160	Animal	547	7023	0	137	-
2020	Jul-Dec 2020	Asia	Vietnam	Nghệ An	High pathogenicity avian influenza viruses (poultry) (Inf. with)	H5N6	Domestic	-	-	-	3	-	-	-	-	-	-	-
2020	Jul-Dec 2020	Asia	Vietnam	Phú Yên	High pathogenicity avian influenza viruses (poultry) (Inf. with)	H5N6	Domestic	Birds	-	-	-	1600	Animal	260	1480	0	120	-
2020	Jul-Dec 2020	Asia	Vietnam	Phú Yên	High pathogenicity avian influenza viruses (poultry) (Inf. with)	H5N6	Domestic	-	-	-	1	-	-	-	-	-	-	-
2020	Jul-Dec 2020	Asia	Vietnam	Sóc Trăng	High pathogenicity avian influenza viruses (poultry) (Inf. with)	H5N1	Domestic	Birds	-	-	-	6204	Animal	978	5804	0	400	-
2020	Jul-Dec 2020	Asia	Vietnam	Sóc Trăng	High pathogenicity avian influenza viruses (poultry) (Inf. with)	H5N1	Domestic	-	-	-	2	-	-	-	-	-	-	-
2020	Jul-Dec 2020	Asia	Vietnam	Thái Bình	High pathogenicity avian influenza viruses (poultry) (Inf. with)	H5N6	Domestic	Birds	-	-	-	2198	Animal	1500	1396	0	802	-
2020	Jul-Dec 2020	Asia	Vietnam	Thái Bình	High pathogenicity avian influenza viruses (poultry) (Inf. with)	H5N6	Domestic	-	-	-	1	-	-	-	-	-	-	-
2020	Jul-Dec 2020	Asia	Vietnam	Tiền Giang	High pathogenicity avian influenza viruses (poultry) (Inf. with)	H5N1	Domestic	Birds	-	-	-	1000	Animal	330	880	0	120	-
2020	Jul-Dec 2020	Asia	Vietnam	Tiền Giang	High pathogenicity avian influenza viruses (poultry) (Inf. with)	H5N1	Domestic	-	-	-	1	-	-	-	-	-	-	-
2020	Jul-Dec 2020	Asia	Vietnam	Trà Vinh	High pathogenicity avian influenza viruses (poultry) (Inf. with)	H5N1	Domestic	Birds	-	-	-	1340	Animal	730	1040	0	300	-
2020	Jul-Dec 2020	Asia	Vietnam	Trà Vinh	High pathogenicity avian influenza viruses (poultry) (Inf. with)	H5N1	Domestic	-	-	-	2	-	-	-	-	-	-	-
2020	Jul-Dec 2020	Europe	Belgium	West-Vlaanderen	High pathogenicity avian influenza viruses (poultry) (Inf. with)	H5N5	Domestic	Birds	-	-	-	151600	Animal	-	151000	0	600	-
2020	Jul-Dec 2020	Europe	Belgium	West-Vlaanderen	High pathogenicity avian influenza viruses (poultry) (Inf. with)	H5N5	Domestic	-	-	-	1	-	-	-	-	-	-	-
2020	Jul-Dec 2020	Europe	Croatia	Koprivničko-Križevačka	High pathogenicity avian influenza viruses (poultry) (Inf. with)	H5N8	Domestic	Birds	-	-	-	67068	Animal	6881	60187	0	6881	0
2020	Jul-Dec 2020	Europe	Croatia	Koprivničko-Križevačka	High pathogenicity avian influenza viruses (poultry) (Inf. with)	H5N8	Domestic	-	-	-	1	-	-	-	-	-	-	-
2020	Jul-Dec 2020	Europe	Denmark	Midtjylland	High pathogenicity avian influenza viruses (poultry) (Inf. with)	H5N8	Domestic	Birds	-	-	-	38342	Animal	-	38342	0	-	-
2020	Jul-Dec 2020	Europe	Denmark	Midtjylland	High pathogenicity avian influenza viruses (poultry) (Inf. with)	H5N8	Domestic	-	-	-	2	-	-	-	-	-	-	-
2020	Jul-Dec 2020	Europe	France	Corse-du-Sud	High pathogenicity avian influenza viruses (poultry) (Inf. with)	H5N8	Domestic	Birds	-	-	-	140	Animal	36	114	0	26	-
2020	Jul-Dec 2020	Europe	France	Corse-du-Sud	High pathogenicity avian influenza viruses (poultry) (Inf. with)	H5N8	Domestic	-	-	-	2	-	-	-	-	-	-	-
2020	Jul-Dec 2020	Europe	France	Deux-Sèvres	High pathogenicity avian influenza viruses (poultry) (Inf. with)	H5N8	Domestic	Birds	-	-	-	3700	Animal	120	3580	0	120	-
2020	Jul-Dec 2020	Europe	France	Deux-Sèvres	High pathogenicity avian influenza viruses (poultry) (Inf. with)	H5N8	Domestic	-	-	-	1	-	-	-	-	-	-	-
2020	Jul-Dec 2020	Europe	France	Haute-Corse	High pathogenicity avian influenza viruses (poultry) (Inf. with)	H5N8	Domestic	Birds	-	-	-	993	Animal	299	736	0	257	-
2020	Jul-Dec 2020	Europe	France	Haute-Corse	High pathogenicity avian influenza viruses (poultry) (Inf. with)	H5N8	Domestic	-	-	-	6	-	-	-	-	-	-	-
2020	Jul-Dec 2020	Europe	France	Hautes-Pyrénées	High pathogenicity avian influenza viruses (poultry) (Inf. with)	H5N8	Domestic	Birds	-	-	-	700	Animal	700	554	0	146	-
2020	Jul-Dec 2020	Europe	France	Hautes-Pyrénées	High pathogenicity avian influenza viruses (poultry) (Inf. with)	H5N8	Domestic	-	-	-	1	-	-	-	-	-	-	-
2020	Jul-Dec 2020	Europe	France	Landes	High pathogenicity avian influenza viruses (poultry) (Inf. with)	H5N8	Domestic	Birds	-	-	-	389976	Animal	146036	359553	0	3330	0
2020	Jul-Dec 2020	Europe	France	Landes	High pathogenicity avian influenza viruses (poultry) (Inf. with)	H5N8	Domestic	-	-	-	72	-	-	-	-	-	-	-
2020	Jul-Dec 2020	Europe	France	Pyrénées-Atlantiques	High pathogenicity avian influenza viruses (poultry) (Inf. with)	H5N8	Domestic	Birds	-	-	-	900	Animal	900	850	0	50	-
2020	Jul-Dec 2020	Europe	France	Pyrénées-Atlantiques	High pathogenicity avian influenza viruses (poultry) (Inf. with)	H5N8	Domestic	-	-	-	1	-	-	-	-	-	-	-
2020	Jul-Dec 2020	Europe	France	Vendée	High pathogenicity avian influenza viruses (poultry) (Inf. with)	H5N8	Domestic	Birds	-	-	-	12000	Animal	5700	11250	0	750	-
2020	Jul-Dec 2020	Europe	France	Vendée	High pathogenicity avian influenza viruses (poultry) (Inf. with)	H5N8	Domestic	-	-	-	2	-	-	-	-	-	-	-
2020	Jul-Dec 2020	Europe	France	Yvelines	High pathogenicity avian influenza viruses (poultry) (Inf. with)	H5N8	Domestic	Birds	-	-	-	205	Animal	112	202	0	3	-
2020	Jul-Dec 2020	Europe	France	Yvelines	High pathogenicity avian influenza viruses (poultry) (Inf. with)	H5N8	Domestic	-	-	-	1	-	-	-	-	-	-	-
2020	Jul-Dec 2020	Europe	Germany	Brandenburg	High pathogenicity avian influenza viruses (poultry) (Inf. with)	H5N8	Domestic	Birds	-	-	-	50	Animal	35	15	0	35	-
2020	Jul-Dec 2020	Europe	Germany	Brandenburg	High pathogenicity avian influenza viruses (poultry) (Inf. with)	H5N8	Domestic	-	-	-	1	-	-	-	-	-	-	-
2020	Jul-Dec 2020	Europe	Germany	Mecklenburg-Vorpommern	High pathogenicity avian influenza viruses (poultry) (Inf. with)	H5N5	Domestic	Birds	-	-	-	167	Animal	46	46	0	24	-
2020	Jul-Dec 2020	Europe	Germany	Mecklenburg-Vorpommern	High pathogenicity avian influenza viruses (poultry) (Inf. with)	H5N5	Domestic	-	-	-	1	-	-	-	-	-	-	-
2020	Jul-Dec 2020	Europe	Germany	Mecklenburg-Vorpommern	High pathogenicity avian influenza viruses (poultry) (Inf. with)	H5N8	Domestic	Birds	-	-	-	101484	Animal	6263	98923	0	2561	0
2020	Jul-Dec 2020	Europe	Germany	Mecklenburg-Vorpommern	High pathogenicity avian influenza viruses (poultry) (Inf. with)	H5N8	Domestic	-	-	-	7	-	-	-	-	-	-	-
2020	Jul-Dec 2020	Europe	Germany	Niedersachsen	High pathogenicity avian influenza viruses (poultry) (Inf. with)	H5N8	Domestic	Birds	-	-	-	89400	Animal	27104	89037	0	363	0
2020	Jul-Dec 2020	Europe	Germany	Niedersachsen	High pathogenicity avian influenza viruses (poultry) (Inf. with)	H5N8	Domestic	-	-	-	9	-	-	-	-	-	-	-
2020	Jul-Dec 2020	Europe	Germany	Sachsen	High pathogenicity avian influenza viruses (poultry) (Inf. with)	H5N8	Domestic	Birds	-	-	-	9147	Animal	102	9045	0	102	0
2020	Jul-Dec 2020	Europe	Germany	Sachsen	High pathogenicity avian influenza viruses (poultry) (Inf. with)	H5N8	Domestic	-	-	-	2	-	-	-	-	-	-	-
2020	Jul-Dec 2020	Europe	Germany	Schleswig-Holstein	High pathogenicity avian influenza viruses (poultry) (Inf. with)	H5N8	Domestic	Anseriformes	-	-	-	12	Animal	0	12	-	0	-
2020	Jul-Dec 2020	Europe	Germany	Schleswig-Holstein	High pathogenicity avian influenza viruses (poultry) (Inf. with)	H5N8	Domestic	Birds	-	-	-	5092	Animal	328	4812	0	280	-
2020	Jul-Dec 2020	Europe	Germany	Schleswig-Holstein	High pathogenicity avian influenza viruses (poultry) (Inf. with)	H5N8	Domestic	Galliformes	-	-	-	3	Animal	0	3	-	0	-
2020	Jul-Dec 2020	Europe	Germany	Schleswig-Holstein	High pathogenicity avian influenza viruses (poultry) (Inf. with)	H5N8	Domestic	-	-	-	6	-	-	-	-	-	-	-
2020	Jul-Dec 2020	Europe	Ireland	Wicklow	High pathogenicity avian influenza viruses (poultry) (Inf. with)	H5N8	Domestic	Birds	-	-	-	127	Animal	5	127	0	0	-
2020	Jul-Dec 2020	Europe	Ireland	Wicklow	High pathogenicity avian influenza viruses (poultry) (Inf. with)	H5N8	Domestic	-	-	-	1	-	-	-	-	-	-	-
2020	Jul-Dec 2020	Europe	Lithuania	Kauno	High pathogenicity avian influenza viruses (poultry) (Inf. with)	H5N8	Domestic	Birds	-	-	-	27	Animal	22	5	0	22	-
2020	Jul-Dec 2020	Europe	Lithuania	Kauno	High pathogenicity avian influenza viruses (poultry) (Inf. with)	H5N8	Domestic	-	-	-	1	-	-	-	-	-	-	-
2020	Jul-Dec 2020	Europe	Netherlands	Friesland	High pathogenicity avian influenza viruses (poultry) (Inf. with)	H5N1	Domestic	Birds	-	-	-	27681	Animal	150	27531	0	150	-
2020	Jul-Dec 2020	Europe	Netherlands	Friesland	High pathogenicity avian influenza viruses (poultry) (Inf. with)	H5N1	Domestic	-	-	-	1	-	-	-	-	-	-	-
2020	Jul-Dec 2020	Europe	Netherlands	Friesland	High pathogenicity avian influenza viruses (poultry) (Inf. with)	H5N8	Domestic	Birds	-	-	-	110966	Animal	3555	110625	0	341	-
2020	Jul-Dec 2020	Europe	Netherlands	Friesland	High pathogenicity avian influenza viruses (poultry) (Inf. with)	H5N8	Domestic	-	-	-	2	-	-	-	-	-	-	-
2020	Jul-Dec 2020	Europe	Netherlands	Gelderland	High pathogenicity avian influenza viruses (poultry) (Inf. with)	H5N8	Domestic	Birds	-	-	-	157306	Animal	17340	152863	0	4443	-
2020	Jul-Dec 2020	Europe	Netherlands	Gelderland	High pathogenicity avian influenza viruses (poultry) (Inf. with)	H5N8	Domestic	-	-	-	3	-	-	-	-	-	-	-
2020	Jul-Dec 2020	Europe	Netherlands	Groningen	High pathogenicity avian influenza viruses (poultry) (Inf. with)	H5N8	Domestic	Birds	-	-	-	47102	Animal	150	46989	0	113	-
2020	Jul-Dec 2020	Europe	Netherlands	Groningen	High pathogenicity avian influenza viruses (poultry) (Inf. with)	H5N8	Domestic	-	-	-	1	-	-	-	-	-	-	-
2020	Jul-Dec 2020	Europe	Netherlands	Utrecht	High pathogenicity avian influenza viruses (poultry) (Inf. with)	H5N8	Domestic	Birds	-	-	-	120242	Animal	2050	120142	0	100	-
2020	Jul-Dec 2020	Europe	Netherlands	Utrecht	High pathogenicity avian influenza viruses (poultry) (Inf. with)	H5N8	Domestic	-	-	-	1	-	-	-	-	-	-	-
2020	Jul-Dec 2020	Europe	Netherlands	Zuid-Holland	High pathogenicity avian influenza viruses (poultry) (Inf. with)	H5N8	Domestic	Birds	-	-	-	373	Animal	101	370	0	3	-
2020	Jul-Dec 2020	Europe	Netherlands	Zuid-Holland	High pathogenicity avian influenza viruses (poultry) (Inf. with)	H5N8	Domestic	-	-	-	1	-	-	-	-	-	-	-
2020	Jul-Dec 2020	Europe	Poland	Dolnośląskie	High pathogenicity avian influenza viruses (poultry) (Inf. with)	H5N8	Domestic	Birds	-	-	-	276	Animal	110	166	0	110	-
2020	Jul-Dec 2020	Europe	Poland	Dolnośląskie	High pathogenicity avian influenza viruses (poultry) (Inf. with)	H5N8	Domestic	-	-	-	2	-	-	-	-	-	-	-
2020	Jul-Dec 2020	Europe	Poland	Lubelskie	High pathogenicity avian influenza viruses (poultry) (Inf. with)	H5N8	Domestic	Birds	-	-	-	11340	Animal	7711	7711	0	3629	-
2020	Jul-Dec 2020	Europe	Poland	Lubelskie	High pathogenicity avian influenza viruses (poultry) (Inf. with)	H5N8	Domestic	-	-	-	1	-	-	-	-	-	-	-
2020	Jul-Dec 2020	Europe	Poland	Mazowieckie	High pathogenicity avian influenza viruses (poultry) (Inf. with)	H5N8	Domestic	Birds	-	-	-	151412	Animal	28564	149321	0	2091	-
2020	Jul-Dec 2020	Europe	Poland	Mazowieckie	High pathogenicity avian influenza viruses (poultry) (Inf. with)	H5N8	Domestic	-	-	-	3	-	-	-	-	-	-	-
2020	Jul-Dec 2020	Europe	Poland	Pomorskie	High pathogenicity avian influenza viruses (poultry) (Inf. with)	H5N8	Domestic	Birds	-	-	-	269697	Animal	7354	262343	0	7354	-
2020	Jul-Dec 2020	Europe	Poland	Pomorskie	High pathogenicity avian influenza viruses (poultry) (Inf. with)	H5N8	Domestic	-	-	-	1	-	-	-	-	-	-	-
2020	Jul-Dec 2020	Europe	Poland	Warmińsko-Mazurskie	High pathogenicity avian influenza viruses (poultry) (Inf. with)	H5N8	Domestic	Birds	-	-	-	40253	Animal	8222	34811	0	5442	-
2020	Jul-Dec 2020	Europe	Poland	Warmińsko-Mazurskie	High pathogenicity avian influenza viruses (poultry) (Inf. with)	H5N8	Domestic	-	-	-	2	-	-	-	-	-	-	-
2020	Jul-Dec 2020	Europe	Poland	Wielkopolskie	High pathogenicity avian influenza viruses (poultry) (Inf. with)	H5N8	Domestic	Birds	-	-	-	2013378	Animal	331671	1990433	0	22945	-
2020	Jul-Dec 2020	Europe	Poland	Wielkopolskie	High pathogenicity avian influenza viruses (poultry) (Inf. with)	H5N8	Domestic	-	-	-	9	-	-	-	-	-	-	-
2020	Jul-Dec 2020	Europe	Poland	Zachodniopomorskie	High pathogenicity avian influenza viruses (poultry) (Inf. with)	H5N8	Domestic	Birds	-	-	-	662	Animal	662	0	0	662	-
2020	Jul-Dec 2020	Europe	Poland	Zachodniopomorskie	High pathogenicity avian influenza viruses (poultry) (Inf. with)	H5N8	Domestic	-	-	-	1	-	-	-	-	-	-	-
2020	Jul-Dec 2020	Europe	Russia	Astrakhan'	High pathogenicity avian influenza viruses (poultry) (Inf. with)	H5N8	Domestic	Birds	-	-	-	821388	Animal	18	821370	0	18	-
2020	Jul-Dec 2020	Europe	Russia	Astrakhan'	High pathogenicity avian influenza viruses (poultry) (Inf. with)	H5N8	Domestic	-	-	-	1	-	-	-	-	-	-	-
2020	Jul-Dec 2020	Europe	Russia	Chelyabinsk	High pathogenicity avian influenza viruses (poultry) (Inf. with)	H5N8	Domestic	Birds	-	-	-	113	Animal	88	25	0	88	-
2020	Jul-Dec 2020	Europe	Russia	Chelyabinsk	High pathogenicity avian influenza viruses (poultry) (Inf. with)	H5N8	Domestic	-	-	-	2	-	-	-	-	-	-	-
2020	Jul-Dec 2020	Europe	Russia	Karachay-Cherkess	High pathogenicity avian influenza viruses (poultry) (Inf. with)	H5N8	Domestic	Birds	-	-	-	170148	Animal	170148	150606	0	19542	-
2020	Jul-Dec 2020	Europe	Russia	Karachay-Cherkess	High pathogenicity avian influenza viruses (poultry) (Inf. with)	H5N8	Domestic	-	-	-	1	-	-	-	-	-	-	-
2020	Jul-Dec 2020	Europe	Russia	Khanty-Mansiy	High pathogenicity avian influenza viruses (poultry) (Inf. with)	H5N8	Domestic	Birds	-	-	-	44	Animal	35	9	0	35	-
2020	Jul-Dec 2020	Europe	Russia	Khanty-Mansiy	High pathogenicity avian influenza viruses (poultry) (Inf. with)	H5N8	Domestic	-	-	-	1	-	-	-	-	-	-	-
2020	Jul-Dec 2020	Europe	Russia	Kostroma	High pathogenicity avian influenza viruses (poultry) (Inf. with)	H5N8	Domestic	Birds	-	-	-	296998	Animal	296998	0	0	296998	0
2020	Jul-Dec 2020	Europe	Russia	Kostroma	High pathogenicity avian influenza viruses (poultry) (Inf. with)	H5N8	Domestic	-	-	-	1	-	-	-	-	-	-	-
2020	Jul-Dec 2020	Europe	Russia	Kurgan	High pathogenicity avian influenza viruses (poultry) (Inf. with)	H5N8	Domestic	Birds	-	-	-	3639	Animal	2104	1544	0	2095	-
2020	Jul-Dec 2020	Europe	Russia	Kurgan	High pathogenicity avian influenza viruses (poultry) (Inf. with)	H5N8	Domestic	-	-	-	10	-	-	-	-	-	-	-
2020	Jul-Dec 2020	Europe	Russia	Omsk	High pathogenicity avian influenza viruses (poultry) (Inf. with)	H5N5	Domestic	Birds	-	-	-	141	Animal	58	83	0	58	-
2020	Jul-Dec 2020	Europe	Russia	Omsk	High pathogenicity avian influenza viruses (poultry) (Inf. with)	H5N5	Domestic	-	-	-	11	-	-	-	-	-	-	-
2020	Jul-Dec 2020	Europe	Russia	Omsk	High pathogenicity avian influenza viruses (poultry) (Inf. with)	H5N8	Domestic	Birds	-	-	-	1575128	Animal	12101	1563027	0	12101	-
2020	Jul-Dec 2020	Europe	Russia	Omsk	High pathogenicity avian influenza viruses (poultry) (Inf. with)	H5N8	Domestic	-	-	-	30	-	-	-	-	-	-	-
2020	Jul-Dec 2020	Europe	Russia	Rostov	High pathogenicity avian influenza viruses (poultry) (Inf. with)	H5N8	Domestic	Birds	-	-	-	1105589	Animal	107128	998461	0	107128	-
2020	Jul-Dec 2020	Europe	Russia	Rostov	High pathogenicity avian influenza viruses (poultry) (Inf. with)	H5N8	Domestic	-	-	-	4	-	-	-	-	-	-	-
2020	Jul-Dec 2020	Europe	Russia	Samara	High pathogenicity avian influenza viruses (poultry) (Inf. with)	H5N8	Domestic	Birds	-	-	-	72	Animal	35	37	0	35	-
2020	Jul-Dec 2020	Europe	Russia	Samara	High pathogenicity avian influenza viruses (poultry) (Inf. with)	H5N8	Domestic	-	-	-	1	-	-	-	-	-	-	-
2020	Jul-Dec 2020	Europe	Russia	Saratov	High pathogenicity avian influenza viruses (poultry) (Inf. with)	H5N8	Domestic	Birds	-	-	-	97	Animal	13	89	0	8	-
2020	Jul-Dec 2020	Europe	Russia	Saratov	High pathogenicity avian influenza viruses (poultry) (Inf. with)	H5N8	Domestic	-	-	-	1	-	-	-	-	-	-	-
2020	Jul-Dec 2020	Europe	Russia	Tatarstan	High pathogenicity avian influenza viruses (poultry) (Inf. with)	H5N8	Domestic	Birds	-	-	-	182227	Animal	129253	54610	0	1289	-
2020	Jul-Dec 2020	Europe	Russia	Tatarstan	High pathogenicity avian influenza viruses (poultry) (Inf. with)	H5N8	Domestic	-	-	-	5	-	-	-	-	-	-	-
2020	Jul-Dec 2020	Europe	Russia	Tomsk	High pathogenicity avian influenza viruses (poultry) (Inf. with)	H5N8	Domestic	Birds	-	-	-	100	Animal	88	19	0	81	-
2020	Jul-Dec 2020	Europe	Russia	Tomsk	High pathogenicity avian influenza viruses (poultry) (Inf. with)	H5N8	Domestic	-	-	-	2	-	-	-	-	-	-	-
2020	Jul-Dec 2020	Europe	Russia	Tyumen'	High pathogenicity avian influenza viruses (poultry) (Inf. with)	H5N8	Domestic	Birds	-	-	-	1222	Animal	304	918	0	304	-
2020	Jul-Dec 2020	Europe	Russia	Tyumen'	High pathogenicity avian influenza viruses (poultry) (Inf. with)	H5N8	Domestic	-	-	-	11	-	-	-	-	-	-	-
2020	Jul-Dec 2020	Europe	Sweden	Skåne	High pathogenicity avian influenza viruses (poultry) (Inf. with)	H5N8	Domestic	Birds	-	-	-	5100	Animal	1800	3320	0	1780	-
2020	Jul-Dec 2020	Europe	Sweden	Skåne	High pathogenicity avian influenza viruses (poultry) (Inf. with)	H5N8	Domestic	-	-	-	1	-	-	-	-	-	-	-
2020	Jul-Dec 2020	Europe	Ukraine	Kherson	High pathogenicity avian influenza viruses (poultry) (Inf. with)	H5 (N untyped)	Domestic	Birds	-	-	-	43	Animal	26	17	0	26	-
2020	Jul-Dec 2020	Europe	Ukraine	Kherson	High pathogenicity avian influenza viruses (poultry) (Inf. with)	H5 (N untyped)	Domestic	-	-	-	1	-	-	-	-	-	-	-
2020	Jul-Dec 2020	Europe	Ukraine	Kiev	High pathogenicity avian influenza viruses (poultry) (Inf. with)	H5N8	Domestic	Birds	-	-	-	464	Animal	464	0	0	464	-
2020	Jul-Dec 2020	Europe	Ukraine	Kiev	High pathogenicity avian influenza viruses (poultry) (Inf. with)	H5N8	Domestic	-	-	-	2	-	-	-	-	-	-	-
2020	Jul-Dec 2020	Europe	Ukraine	Mykolayiv	High pathogenicity avian influenza viruses (poultry) (Inf. with)	H5 (N untyped)	Domestic	Birds	-	-	-	98410	Animal	603	97810	0	600	-
2020	Jul-Dec 2020	Europe	Ukraine	Mykolayiv	High pathogenicity avian influenza viruses (poultry) (Inf. with)	H5 (N untyped)	Domestic	-	-	-	5	-	-	-	-	-	-	-
2020	Jul-Dec 2020	Europe	United Kingdom	England	High pathogenicity avian influenza viruses (poultry) (Inf. with)	H5N1	Domestic	Birds	-	-	-	20	Animal	17	3	0	17	-
2020	Jul-Dec 2020	Europe	United Kingdom	England	High pathogenicity avian influenza viruses (poultry) (Inf. with)	H5N1	Domestic	-	-	-	1	-	-	-	-	-	-	-
2020	Jul-Dec 2020	Europe	United Kingdom	England	High pathogenicity avian influenza viruses (poultry) (Inf. with)	H5N8	Domestic	Birds	-	-	-	162582	Animal	25150	139906	0	17037	-
2020	Jul-Dec 2020	Europe	United Kingdom	England	High pathogenicity avian influenza viruses (poultry) (Inf. with)	H5N8	Domestic	-	-	-	13	-	-	-	-	-	-	-
2020	Jul-Dec 2020	Europe	United Kingdom	Northern Ireland	High pathogenicity avian influenza viruses (poultry) (Inf. with)	H5N8	Domestic	Birds	-	-	-	63451	Animal	365	63136	0	315	-
2020	Jul-Dec 2020	Europe	United Kingdom	Northern Ireland	High pathogenicity avian influenza viruses (poultry) (Inf. with)	H5N8	Domestic	-	-	-	2	-	-	-	-	-	-	-
2020	Jul-Dec 2020	Europe	United Kingdom	Scotland	High pathogenicity avian influenza viruses (poultry) (Inf. with)	H5N8	Domestic	Birds	-	-	-	48	Animal	48	11	0	37	-
2020	Jul-Dec 2020	Europe	United Kingdom	Scotland	High pathogenicity avian influenza viruses (poultry) (Inf. with)	H5N8	Domestic	-	-	-	1	-	-	-	-	-	-	-
2020	Jul-Dec 2020	Oceania	Australia	Victoria	High pathogenicity avian influenza viruses (poultry) (Inf. with)	H7N7	Domestic	Birds	-	-	-	435378	Animal	255012	433504	0	1874	-
2020	Jul-Dec 2020	Oceania	Australia	Victoria	High pathogenicity avian influenza viruses (poultry) (Inf. with)	H7N7	Domestic	-	-	-	3	-	-	-	-	-	-	-
2021	Jan-Jun 2021	Africa	Algeria	Batna	High pathogenicity avian influenza viruses (poultry) (Inf. with)	H5N8	Domestic	Birds	-	-	-	400	Animal	20	0	0	380	0
2021	Jan-Jun 2021	Africa	Algeria	Batna	High pathogenicity avian influenza viruses (poultry) (Inf. with)	H5N8	Domestic	-	-	-	1	-	-	-	-	-	-	-
2021	Jan-Jun 2021	Africa	Algeria	Oum el Bouaghi	High pathogenicity avian influenza viruses (poultry) (Inf. with)	H5N8	Domestic	Birds	-	-	-	51200	Animal	51200	1200	-	50000	-
2021	Jan-Jun 2021	Africa	Algeria	Oum el Bouaghi	High pathogenicity avian influenza viruses (poultry) (Inf. with)	H5N8	Domestic	-	-	-	1	-	-	-	-	-	-	-
2021	Jan-Jun 2021	Africa	Egypt	Al Jizah	High pathogenicity avian influenza viruses (poultry) (Inf. with)	H5N8	Domestic	Birds	-	-	-	600	Animal	460	540	0	60	36788
2021	Jan-Jun 2021	Africa	Egypt	Al Jizah	High pathogenicity avian influenza viruses (poultry) (Inf. with)	H5N8	Domestic	-	-	-	1	-	-	-	-	-	-	-
2021	Jan-Jun 2021	Africa	Egypt	Al Minufiyah	High pathogenicity avian influenza viruses (poultry) (Inf. with)	H5N8	Domestic	Birds	-	-	-	25	Animal	16	9	0	16	0
2021	Jan-Jun 2021	Africa	Egypt	Al Minufiyah	High pathogenicity avian influenza viruses (poultry) (Inf. with)	H5N8	Domestic	-	-	-	1	-	-	-	-	-	-	-
2021	Jan-Jun 2021	Africa	Egypt	Al Minya	High pathogenicity avian influenza viruses (poultry) (Inf. with)	H5N8	Domestic	Birds	-	-	-	13500	Animal	12000	13230	0	270	15661
2021	Jan-Jun 2021	Africa	Egypt	Al Minya	High pathogenicity avian influenza viruses (poultry) (Inf. with)	H5N8	Domestic	-	-	-	1	-	-	-	-	-	-	-
2021	Jan-Jun 2021	Africa	Egypt	Al Qalyubiyah	High pathogenicity avian influenza viruses (poultry) (Inf. with)	H5N8	Domestic	Birds	-	-	-	482	Animal	400	427	0	55	12000
2021	Jan-Jun 2021	Africa	Egypt	Al Qalyubiyah	High pathogenicity avian influenza viruses (poultry) (Inf. with)	H5N8	Domestic	-	-	-	1	-	-	-	-	-	-	-
2021	Jan-Jun 2021	Africa	Egypt	Bani Suwayf	High pathogenicity avian influenza viruses (poultry) (Inf. with)	H5 (N untyped)	Domestic	Birds	-	-	-	8450	Animal	7400	8025	0	425	45000
2021	Jan-Jun 2021	Africa	Egypt	Bani Suwayf	High pathogenicity avian influenza viruses (poultry) (Inf. with)	H5 (N untyped)	Domestic	-	-	-	1	-	-	-	-	-	-	-
2021	Jan-Jun 2021	Africa	Egypt	Qina	High pathogenicity avian influenza viruses (poultry) (Inf. with)	H5 (N untyped)	Domestic	Birds	-	-	-	8000	Animal	7000	7600	0	400	9908
2021	Jan-Jun 2021	Africa	Egypt	Qina	High pathogenicity avian influenza viruses (poultry) (Inf. with)	H5 (N untyped)	Domestic	-	-	-	1	-	-	-	-	-	-	-
2021	Jan-Jun 2021	Africa	Ghana	Accra	High pathogenicity avian influenza viruses (poultry) (Inf. with)	H5 (N untyped)	Domestic	Birds	3826	-	2	257	Animal	257	0	0	257	0
2021	Jan-Jun 2021	Africa	Ghana	Gomoa	High pathogenicity avian influenza viruses (poultry) (Inf. with)	H5 (N untyped)	Domestic	Birds	3826	87781	1	6600	Animal	6600	4200	0	2400	0
2021	Jan-Jun 2021	Africa	Ghana	Tema	High pathogenicity avian influenza viruses (poultry) (Inf. with)	H5 (N untyped)	Domestic	Birds	3826	-	3	2740	Animal	2740	300	0	2440	0
2021	Jan-Jun 2021	Africa	Lesotho	Leribe	High pathogenicity avian influenza viruses (poultry) (Inf. with)	H5 (N untyped)	Domestic	Birds	-	-	-	45360	Animal	1418	24771	0	1418	0
2021	Jan-Jun 2021	Africa	Lesotho	Leribe	High pathogenicity avian influenza viruses (poultry) (Inf. with)	H5 (N untyped)	Domestic	-	-	-	2	-	-	-	-	-	-	-
2021	Jan-Jun 2021	Africa	Lesotho	Maseru	High pathogenicity avian influenza viruses (poultry) (Inf. with)	H5 (N untyped)	Domestic	Birds	-	-	-	3000	Animal	2573	0	0	2573	0
2021	Jan-Jun 2021	Africa	Lesotho	Maseru	High pathogenicity avian influenza viruses (poultry) (Inf. with)	H5 (N untyped)	Domestic	-	-	-	1	-	-	-	-	-	-	-
2021	Jan-Jun 2021	Africa	Mali	Kalban-Coro	High pathogenicity avian influenza viruses (poultry) (Inf. with)	H5N1	Domestic	Birds	3663	84219	1	150	Animal	60	90	0	60	0
2021	Jan-Jun 2021	Africa	Mali	Kalban-Coro	High pathogenicity avian influenza viruses (poultry) (Inf. with)	H5N1	Domestic	Birds	3686	-	2	118650	Animal	94040	24610	0	94040	0
2021	Jan-Jun 2021	Africa	Mali	Kati	High pathogenicity avian influenza viruses (poultry) (Inf. with)	H5N1	Domestic	Birds	3663	84220	1	10000	Animal	9800	200	0	9800	0
2021	Jan-Jun 2021	Africa	Mali	Sikasso	High pathogenicity avian influenza viruses (poultry) (Inf. with)	H5N1	Domestic	Birds	3663	84221	1	40000	Animal	30000	10000	0	30000	0
2021	Jan-Jun 2021	Africa	Niger	Niamey	High pathogenicity avian influenza viruses (poultry) (Inf. with)	H5N1	Domestic	Birds	-	-	-	58350	Animal	30588	30820	0	27530	0
2021	Jan-Jun 2021	Africa	Niger	Niamey	High pathogenicity avian influenza viruses (poultry) (Inf. with)	H5N1	Domestic	-	-	-	3	-	-	-	-	-	-	-
2021	Jan-Jun 2021	Africa	Nigeria	Bauchi	High pathogenicity avian influenza viruses (poultry) (Inf. with)	H5N1	Domestic	Birds	-	-	-	46896	Animal	44850	43872	0	3024	0
2021	Jan-Jun 2021	Africa	Nigeria	Bauchi	High pathogenicity avian influenza viruses (poultry) (Inf. with)	H5N1	Domestic	-	-	-	8	-	-	-	-	-	-	-
2021	Jan-Jun 2021	Africa	Nigeria	Bayelsa	High pathogenicity avian influenza viruses (poultry) (Inf. with)	H5N1	Domestic	Birds	-	-	-	2200	Animal	2200	0	0	850	0
2021	Jan-Jun 2021	Africa	Nigeria	Bayelsa	High pathogenicity avian influenza viruses (poultry) (Inf. with)	H5N1	Domestic	-	-	-	1	-	-	-	-	-	-	-
2021	Jan-Jun 2021	Africa	Nigeria	Delta	High pathogenicity avian influenza viruses (poultry) (Inf. with)	H5N1	Domestic	Birds	-	-	-	82020	Animal	82020	0	0	34070	0
2021	Jan-Jun 2021	Africa	Nigeria	Delta	High pathogenicity avian influenza viruses (poultry) (Inf. with)	H5N1	Domestic	-	-	-	3	-	-	-	-	-	-	-
2021	Jan-Jun 2021	Africa	Nigeria	Edo	High pathogenicity avian influenza viruses (poultry) (Inf. with)	H5N1	Domestic	Birds	-	-	-	2800	Animal	2800	1500	0	1300	0
2021	Jan-Jun 2021	Africa	Nigeria	Edo	High pathogenicity avian influenza viruses (poultry) (Inf. with)	H5N1	Domestic	-	-	-	2	-	-	-	-	-	-	-
2021	Jan-Jun 2021	Africa	Nigeria	Gombe	High pathogenicity avian influenza viruses (poultry) (Inf. with)	H5N1	Domestic	Birds	-	-	-	2780	Animal	2780	596	0	2184	0
2021	Jan-Jun 2021	Africa	Nigeria	Gombe	High pathogenicity avian influenza viruses (poultry) (Inf. with)	H5N1	Domestic	-	-	-	2	-	-	-	-	-	-	-
2021	Jan-Jun 2021	Africa	Nigeria	Kaduna	High pathogenicity avian influenza viruses (poultry) (Inf. with)	H5N1	Domestic	Birds	-	-	-	10505	Animal	3600	8469	0	2036	0
2021	Jan-Jun 2021	Africa	Nigeria	Kaduna	High pathogenicity avian influenza viruses (poultry) (Inf. with)	H5N1	Domestic	-	-	-	3	-	-	-	-	-	-	-
2021	Jan-Jun 2021	Africa	Nigeria	Kano	High pathogenicity avian influenza viruses (poultry) (Inf. with)	H5N1	Domestic	Birds	-	-	-	226567	Animal	223160	212557	0	14010	0
2021	Jan-Jun 2021	Africa	Nigeria	Kano	High pathogenicity avian influenza viruses (poultry) (Inf. with)	H5N1	Domestic	-	-	-	20	-	-	-	-	-	-	-
2021	Jan-Jun 2021	Africa	Nigeria	Lagos	High pathogenicity avian influenza viruses (poultry) (Inf. with)	H5N1	Domestic	Birds	-	-	-	12	Animal	12	8	0	4	0
2021	Jan-Jun 2021	Africa	Nigeria	Lagos	High pathogenicity avian influenza viruses (poultry) (Inf. with)	H5N1	Domestic	-	-	-	1	-	-	-	-	-	-	-
2021	Jan-Jun 2021	Africa	Nigeria	Nassarawa	High pathogenicity avian influenza viruses (poultry) (Inf. with)	H5N1	Domestic	Birds	-	-	-	7000	Animal	7000	4450	0	2550	0
2021	Jan-Jun 2021	Africa	Nigeria	Nassarawa	High pathogenicity avian influenza viruses (poultry) (Inf. with)	H5N1	Domestic	-	-	-	3	-	-	-	-	-	-	-
2021	Jan-Jun 2021	Africa	Nigeria	Niger	High pathogenicity avian influenza viruses (poultry) (Inf. with)	H5N1	Domestic	Birds	-	-	-	1500	Animal	1500	698	0	802	0
2021	Jan-Jun 2021	Africa	Nigeria	Niger	High pathogenicity avian influenza viruses (poultry) (Inf. with)	H5N1	Domestic	-	-	-	1	-	-	-	-	-	-	-
2021	Jan-Jun 2021	Africa	Nigeria	Plateau	High pathogenicity avian influenza viruses (poultry) (Inf. with)	H5N1	Domestic	Birds	-	-	-	104510	Animal	104510	87105	0	17405	0
2021	Jan-Jun 2021	Africa	Nigeria	Plateau	High pathogenicity avian influenza viruses (poultry) (Inf. with)	H5N1	Domestic	-	-	-	44	-	-	-	-	-	-	-
2021	Jan-Jun 2021	Africa	South Africa	Eastern Cape	High pathogenicity avian influenza viruses (poultry) (Inf. with)	H5N1	Domestic	Birds	-	-	-	7182	Animal	7041	6	0	7034	0
2021	Jan-Jun 2021	Africa	South Africa	Eastern Cape	High pathogenicity avian influenza viruses (poultry) (Inf. with)	H5N1	Domestic	-	-	-	4	-	-	-	-	-	-	-
2021	Jan-Jun 2021	Africa	South Africa	Free State	High pathogenicity avian influenza viruses (poultry) (Inf. with)	H5N1	Domestic	Birds	-	-	-	825000	Animal	40061	258484	0	40050	0
2021	Jan-Jun 2021	Africa	South Africa	Free State	High pathogenicity avian influenza viruses (poultry) (Inf. with)	H5N1	Domestic	-	-	-	3	-	-	-	-	-	-	-
2021	Jan-Jun 2021	Africa	South Africa	Gauteng	High pathogenicity avian influenza viruses (poultry) (Inf. with)	H5N1	Domestic	Birds	-	-	-	729174	Animal	6368	703092	0	6279	0
2021	Jan-Jun 2021	Africa	South Africa	Gauteng	High pathogenicity avian influenza viruses (poultry) (Inf. with)	H5N1	Domestic	-	-	-	8	-	-	-	-	-	-	-
2021	Jan-Jun 2021	Africa	South Africa	KwaZulu-Natal	High pathogenicity avian influenza viruses (poultry) (Inf. with)	H5N1	Domestic	Birds	-	-	-	198000	Animal	6397	120267	0	6397	0
2021	Jan-Jun 2021	Africa	South Africa	KwaZulu-Natal	High pathogenicity avian influenza viruses (poultry) (Inf. with)	H5N1	Domestic	-	-	-	2	-	-	-	-	-	-	-
2021	Jan-Jun 2021	Africa	South Africa	Mpumalanga	High pathogenicity avian influenza viruses (poultry) (Inf. with)	H5N1	Domestic	Birds	-	-	-	32969	Animal	8229	32913	0	56	0
2021	Jan-Jun 2021	Africa	South Africa	Mpumalanga	High pathogenicity avian influenza viruses (poultry) (Inf. with)	H5N1	Domestic	-	-	-	1	-	-	-	-	-	-	-
2021	Jan-Jun 2021	Africa	South Africa	North West	High pathogenicity avian influenza viruses (poultry) (Inf. with)	H5N1	Domestic	Birds	-	-	-	150478	Animal	13657	143362	0	13542	0
2021	Jan-Jun 2021	Africa	South Africa	North West	High pathogenicity avian influenza viruses (poultry) (Inf. with)	H5N1	Domestic	-	-	-	4	-	-	-	-	-	-	-
2021	Jan-Jun 2021	Africa	South Africa	Western Cape	High pathogenicity avian influenza viruses (poultry) (Inf. with)	H5N1	Domestic	Birds	-	-	-	1291390	Animal	43297	1114449	128000	43278	0
2021	Jan-Jun 2021	Africa	South Africa	Western Cape	High pathogenicity avian influenza viruses (poultry) (Inf. with)	H5N1	Domestic	-	-	-	18	-	-	-	-	-	-	-
2021	Jan-Jun 2021	Africa	Togo	Zio	High pathogenicity avian influenza viruses (poultry) (Inf. with)	H5N1	Domestic	Birds	3783	-	2	2000	Animal	752	1248	0	752	0
2021	Jan-Jun 2021	Americas	Mexico	Aguascalientes	High pathogenicity avian influenza viruses (poultry) (Inf. with)	H7N3	Domestic	Birds	-	-	-	230	Animal	151	0	79	151	0
2021	Jan-Jun 2021	Americas	Mexico	Aguascalientes	High pathogenicity avian influenza viruses (poultry) (Inf. with)	H7N3	Domestic	-	-	-	1	-	-	-	-	-	-	-
2021	Jan-Jun 2021	Americas	Mexico	Guanajuato	High pathogenicity avian influenza viruses (poultry) (Inf. with)	H7N3	Domestic	Birds	-	-	-	350	Animal	8	0	342	8	0
2021	Jan-Jun 2021	Americas	Mexico	Guanajuato	High pathogenicity avian influenza viruses (poultry) (Inf. with)	H7N3	Domestic	-	-	-	1	-	-	-	-	-	-	-
2021	Jan-Jun 2021	Americas	Mexico	Hidalgo	High pathogenicity avian influenza viruses (poultry) (Inf. with)	H7N3	Domestic	Birds	-	-	-	25	Animal	3	0	22	3	0
2021	Jan-Jun 2021	Americas	Mexico	Hidalgo	High pathogenicity avian influenza viruses (poultry) (Inf. with)	H7N3	Domestic	-	-	-	1	-	-	-	-	-	-	-
2021	Jan-Jun 2021	Americas	Mexico	Jalisco	High pathogenicity avian influenza viruses (poultry) (Inf. with)	H7N3	Domestic	Birds	-	-	-	102	Animal	82	0	20	82	0
2021	Jan-Jun 2021	Americas	Mexico	Jalisco	High pathogenicity avian influenza viruses (poultry) (Inf. with)	H7N3	Domestic	-	-	-	2	-	-	-	-	-	-	-
2021	Jan-Jun 2021	Americas	Mexico	Nuevo León	High pathogenicity avian influenza viruses (poultry) (Inf. with)	H7N3	Domestic	Birds	-	-	-	500	Animal	160	0	340	160	0
2021	Jan-Jun 2021	Americas	Mexico	Nuevo León	High pathogenicity avian influenza viruses (poultry) (Inf. with)	H7N3	Domestic	-	-	-	1	-	-	-	-	-	-	-
2021	Jan-Jun 2021	Americas	Mexico	Puebla	High pathogenicity avian influenza viruses (poultry) (Inf. with)	H7N3	Domestic	Birds	-	-	-	616	Animal	483	0	133	483	0
2021	Jan-Jun 2021	Americas	Mexico	Puebla	High pathogenicity avian influenza viruses (poultry) (Inf. with)	H7N3	Domestic	-	-	-	4	-	-	-	-	-	-	-
2021	Jan-Jun 2021	Americas	Mexico	San Luis Potosí	High pathogenicity avian influenza viruses (poultry) (Inf. with)	H7N3	Domestic	Birds	-	-	-	26514	Animal	1361	0	25153	1361	0
2021	Jan-Jun 2021	Americas	Mexico	San Luis Potosí	High pathogenicity avian influenza viruses (poultry) (Inf. with)	H7N3	Domestic	-	-	-	1	-	-	-	-	-	-	-
2021	Jan-Jun 2021	Asia	Afghanistan	Hirat	High pathogenicity avian influenza viruses (poultry) (Inf. with)	H5N8	Domestic	Birds	-	-	-	22000	Animal	794	21206	0	794	0
2021	Jan-Jun 2021	Asia	Afghanistan	Hirat	High pathogenicity avian influenza viruses (poultry) (Inf. with)	H5N8	Domestic	-	-	-	1	-	-	-	-	-	-	-
2021	Jan-Jun 2021	Asia	Cambodia	Batdâmbâng	High pathogenicity avian influenza viruses (poultry) (Inf. with)	H5N1	Domestic	Birds	-	-	-	1990	Animal	1827	163	-	1827	-
2021	Jan-Jun 2021	Asia	Cambodia	Batdâmbâng	High pathogenicity avian influenza viruses (poultry) (Inf. with)	H5N1	Domestic	-	-	-	1	-	-	-	-	-	-	-
2021	Jan-Jun 2021	Asia	Chinese Taipei	Changhua	High pathogenicity avian influenza viruses (poultry) (Inf. with)	H5N5	Domestic	Birds	-	-	-	2003	Animal	51	1952	0	51	-
2021	Jan-Jun 2021	Asia	Chinese Taipei	Changhua	High pathogenicity avian influenza viruses (poultry) (Inf. with)	H5N5	Domestic	-	-	-	2	-	-	-	-	-	-	-
2021	Jan-Jun 2021	Asia	Chinese Taipei	Kaohsiung	High pathogenicity avian influenza viruses (poultry) (Inf. with)	H5N2	Domestic	Birds	-	-	-	500	Animal	-	-	500	-	-
2021	Jan-Jun 2021	Asia	Chinese Taipei	Kaohsiung	High pathogenicity avian influenza viruses (poultry) (Inf. with)	H5N2	Domestic	-	-	-	1	-	-	-	-	-	-	-
2021	Jan-Jun 2021	Asia	Chinese Taipei	Pingtung	High pathogenicity avian influenza viruses (poultry) (Inf. with)	H5N5	Domestic	Birds	-	-	-	9222	Animal	1679	7543	0	1679	-
2021	Jan-Jun 2021	Asia	Chinese Taipei	Pingtung	High pathogenicity avian influenza viruses (poultry) (Inf. with)	H5N5	Domestic	-	-	-	1	-	-	-	-	-	-	-
2021	Jan-Jun 2021	Asia	Chinese Taipei	Taipei	High pathogenicity avian influenza viruses (poultry) (Inf. with)	H5N2	Domestic	Birds	-	-	-	28	Animal	3	28	-	0	-
2021	Jan-Jun 2021	Asia	Chinese Taipei	Taipei	High pathogenicity avian influenza viruses (poultry) (Inf. with)	H5N2	Domestic	-	-	-	3	-	-	-	-	-	-	-
2021	Jan-Jun 2021	Asia	Chinese Taipei	Yunlin	High pathogenicity avian influenza viruses (poultry) (Inf. with)	H5N5	Domestic	Birds	-	-	-	39989	Animal	6984	33005	0	6984	-
2021	Jan-Jun 2021	Asia	Chinese Taipei	Yunlin	High pathogenicity avian influenza viruses (poultry) (Inf. with)	H5N5	Domestic	-	-	-	8	-	-	-	-	-	-	-
2021	Jan-Jun 2021	Asia	India	Chhattisgarh	High pathogenicity avian influenza viruses (poultry) (Inf. with)	H5N1	Domestic	Birds	-	-	-	23747	Animal	262	23485	0	262	-
2021	Jan-Jun 2021	Asia	India	Chhattisgarh	High pathogenicity avian influenza viruses (poultry) (Inf. with)	H5N1	Domestic	-	-	-	2	-	-	-	-	-	-	-
2021	Jan-Jun 2021	Asia	India	Chhattisgarh	High pathogenicity avian influenza viruses (poultry) (Inf. with)	H5N8	Domestic	Birds	-	-	-	10944	Animal	224	10720	-	224	-
2021	Jan-Jun 2021	Asia	India	Chhattisgarh	High pathogenicity avian influenza viruses (poultry) (Inf. with)	H5N8	Domestic	-	-	-	1	-	-	-	-	-	-	-
2021	Jan-Jun 2021	Asia	India	Gujarat	High pathogenicity avian influenza viruses (poultry) (Inf. with)	H5N1	Domestic	Birds	-	-	-	17507	Animal	110	17397	-	110	-
2021	Jan-Jun 2021	Asia	India	Gujarat	High pathogenicity avian influenza viruses (poultry) (Inf. with)	H5N1	Domestic	-	-	-	3	-	-	-	-	-	-	-
2021	Jan-Jun 2021	Asia	India	Gujarat	High pathogenicity avian influenza viruses (poultry) (Inf. with)	H5N8	Domestic	Birds	-	-	-	220	Animal	0	220	0	0	-
2021	Jan-Jun 2021	Asia	India	Gujarat	High pathogenicity avian influenza viruses (poultry) (Inf. with)	H5N8	Domestic	-	-	-	1	-	-	-	-	-	-	-
2021	Jan-Jun 2021	Asia	India	Haryana	High pathogenicity avian influenza viruses (poultry) (Inf. with)	H5N8	Domestic	Birds	-	-	-	515531	Animal	235942	311987	0	107962	-
2021	Jan-Jun 2021	Asia	India	Haryana	High pathogenicity avian influenza viruses (poultry) (Inf. with)	H5N8	Domestic	-	-	-	6	-	-	-	-	-	-	-
2021	Jan-Jun 2021	Asia	India	Jammu and Kashmir	High pathogenicity avian influenza viruses (poultry) (Inf. with)	H5N8	Domestic	Birds	-	-	-	840	Animal	575	832	-	9	-
2021	Jan-Jun 2021	Asia	India	Jammu and Kashmir	High pathogenicity avian influenza viruses (poultry) (Inf. with)	H5N8	Domestic	-	-	-	6	-	-	-	-	-	-	-
2021	Jan-Jun 2021	Asia	India	Kerala	High pathogenicity avian influenza viruses (poultry) (Inf. with)	H5N8	Domestic	Birds	-	-	-	1247	Animal	600	648	-	599	-
2021	Jan-Jun 2021	Asia	India	Kerala	High pathogenicity avian influenza viruses (poultry) (Inf. with)	H5N8	Domestic	-	-	-	1	-	-	-	-	-	-	-
2021	Jan-Jun 2021	Asia	India	Madhya Pradesh	High pathogenicity avian influenza viruses (poultry) (Inf. with)	H5N1	Domestic	Birds	-	-	-	1053	Animal	127	926	0	127	-
2021	Jan-Jun 2021	Asia	India	Madhya Pradesh	High pathogenicity avian influenza viruses (poultry) (Inf. with)	H5N1	Domestic	-	-	-	1	-	-	-	-	-	-	-
2021	Jan-Jun 2021	Asia	India	Madhya Pradesh	High pathogenicity avian influenza viruses (poultry) (Inf. with)	H5N8	Domestic	Birds	-	-	-	3194	Animal	150	3126	-	68	-
2021	Jan-Jun 2021	Asia	India	Madhya Pradesh	High pathogenicity avian influenza viruses (poultry) (Inf. with)	H5N8	Domestic	-	-	-	2	-	-	-	-	-	-	-
2021	Jan-Jun 2021	Asia	India	Maharashtra	High pathogenicity avian influenza viruses (poultry) (Inf. with)	H5N1	Domestic	Birds	-	-	-	156185	Animal	10303	145882	0	10303	-
2021	Jan-Jun 2021	Asia	India	Maharashtra	High pathogenicity avian influenza viruses (poultry) (Inf. with)	H5N1	Domestic	-	-	-	55	-	-	-	-	-	-	-
2021	Jan-Jun 2021	Asia	India	Punjab	High pathogenicity avian influenza viruses (poultry) (Inf. with)	H5N8	Domestic	Birds	-	-	-	214244	Animal	69179	145088	-	69156	-
2021	Jan-Jun 2021	Asia	India	Punjab	High pathogenicity avian influenza viruses (poultry) (Inf. with)	H5N8	Domestic	-	-	-	5	-	-	-	-	-	-	-
2021	Jan-Jun 2021	Asia	India	Uttar Pradesh	High pathogenicity avian influenza viruses (poultry) (Inf. with)	H5N8	Domestic	Birds	-	-	-	14631	Animal	3	14628	-	3	-
2021	Jan-Jun 2021	Asia	India	Uttar Pradesh	High pathogenicity avian influenza viruses (poultry) (Inf. with)	H5N8	Domestic	-	-	-	1	-	-	-	-	-	-	-
2021	Jan-Jun 2021	Asia	Indonesia	Indonesia	High pathogenicity avian influenza viruses (poultry) (Inf. with)	H5N1	Domestic	Birds	-	-	-	-	Animal	15902	-	-	15107	-
2021	Jan-Jun 2021	Asia	Indonesia	Indonesia	High pathogenicity avian influenza viruses (poultry) (Inf. with)	H5N1	Domestic	-	-	-	52	-	-	-	-	-	-	-
2021	Jan-Jun 2021	Asia	Iran	Alborz	High pathogenicity avian influenza viruses (poultry) (Inf. with)	H5N8	Domestic	Birds	-	-	-	190	Animal	190	151	0	39	-
2021	Jan-Jun 2021	Asia	Iran	Alborz	High pathogenicity avian influenza viruses (poultry) (Inf. with)	H5N8	Domestic	-	-	-	2	-	-	-	-	-	-	-
2021	Jan-Jun 2021	Asia	Iran	East Azarbaijan	High pathogenicity avian influenza viruses (poultry) (Inf. with)	H5N8	Domestic	Birds	-	-	-	10	Animal	10	0	0	10	0
2021	Jan-Jun 2021	Asia	Iran	East Azarbaijan	High pathogenicity avian influenza viruses (poultry) (Inf. with)	H5N8	Domestic	-	-	-	1	-	-	-	-	-	-	-
2021	Jan-Jun 2021	Asia	Iran	Gilan	High pathogenicity avian influenza viruses (poultry) (Inf. with)	H5N8	Domestic	Birds	-	-	-	44920	Animal	44920	44680	0	240	-
2021	Jan-Jun 2021	Asia	Iran	Gilan	High pathogenicity avian influenza viruses (poultry) (Inf. with)	H5N8	Domestic	-	-	-	1	-	-	-	-	-	-	-
2021	Jan-Jun 2021	Asia	Iran	Kermanshah	High pathogenicity avian influenza viruses (poultry) (Inf. with)	H5N8	Domestic	Birds	-	-	-	535	Animal	535	489	0	46	-
2021	Jan-Jun 2021	Asia	Iran	Kermanshah	High pathogenicity avian influenza viruses (poultry) (Inf. with)	H5N8	Domestic	-	-	-	2	-	-	-	-	-	-	-
2021	Jan-Jun 2021	Asia	Iran	Khuzestan	High pathogenicity avian influenza viruses (poultry) (Inf. with)	H5N8	Domestic	Birds	-	-	-	200	Animal	200	156	0	44	-
2021	Jan-Jun 2021	Asia	Iran	Khuzestan	High pathogenicity avian influenza viruses (poultry) (Inf. with)	H5N8	Domestic	-	-	-	1	-	-	-	-	-	-	-
2021	Jan-Jun 2021	Asia	Iran	Kordestan	High pathogenicity avian influenza viruses (poultry) (Inf. with)	H5N8	Domestic	Birds	-	-	-	831	Animal	759	753	0	78	0
2021	Jan-Jun 2021	Asia	Iran	Kordestan	High pathogenicity avian influenza viruses (poultry) (Inf. with)	H5N8	Domestic	-	-	-	6	-	-	-	-	-	-	-
2021	Jan-Jun 2021	Asia	Iran	Kordestan	High pathogenicity avian influenza viruses (poultry) (Inf. with)	H5N8	Wild	White Stork	-	-	-	50	Animal	1	0	0	1	-
2021	Jan-Jun 2021	Asia	Iran	Mazandaran	High pathogenicity avian influenza viruses (poultry) (Inf. with)	H5N8	Domestic	Birds	-	-	-	13	Animal	13	8	0	5	-
2021	Jan-Jun 2021	Asia	Iran	Mazandaran	High pathogenicity avian influenza viruses (poultry) (Inf. with)	H5N8	Domestic	-	-	-	1	-	-	-	-	-	-	-
2021	Jan-Jun 2021	Asia	Iran	Qazvin	High pathogenicity avian influenza viruses (poultry) (Inf. with)	H5N8	Domestic	Birds	-	-	-	20	Animal	20	0	0	20	0
2021	Jan-Jun 2021	Asia	Iran	Qazvin	High pathogenicity avian influenza viruses (poultry) (Inf. with)	H5N8	Domestic	-	-	-	2	-	-	-	-	-	-	-
2021	Jan-Jun 2021	Asia	Iran	Qom	High pathogenicity avian influenza viruses (poultry) (Inf. with)	H5N8	Domestic	Birds	-	-	-	730	Animal	730	700	0	30	-
2021	Jan-Jun 2021	Asia	Iran	Qom	High pathogenicity avian influenza viruses (poultry) (Inf. with)	H5N8	Domestic	-	-	-	1	-	-	-	-	-	-	-
2021	Jan-Jun 2021	Asia	Iran	Razavi Khorasan	High pathogenicity avian influenza viruses (poultry) (Inf. with)	H5N8	Domestic	Birds	-	-	-	839	Animal	839	809	0	30	0
2021	Jan-Jun 2021	Asia	Iran	Razavi Khorasan	High pathogenicity avian influenza viruses (poultry) (Inf. with)	H5N8	Domestic	-	-	-	1	-	-	-	-	-	-	-
2021	Jan-Jun 2021	Asia	Iran	Semnan	High pathogenicity avian influenza viruses (poultry) (Inf. with)	H5N8	Domestic	Birds	-	-	-	165	Animal	165	150	0	15	0
2021	Jan-Jun 2021	Asia	Iran	Semnan	High pathogenicity avian influenza viruses (poultry) (Inf. with)	H5N8	Domestic	-	-	-	1	-	-	-	-	-	-	-
2021	Jan-Jun 2021	Asia	Iran	South Khorasan	High pathogenicity avian influenza viruses (poultry) (Inf. with)	H5N8	Domestic	Birds	-	-	-	971457	Animal	971457	959737	0	11720	-
2021	Jan-Jun 2021	Asia	Iran	South Khorasan	High pathogenicity avian influenza viruses (poultry) (Inf. with)	H5N8	Domestic	-	-	-	24	-	-	-	-	-	-	-
2021	Jan-Jun 2021	Asia	Iran	South Khorasan	High pathogenicity avian influenza viruses (poultry) (Inf. with)	H5N8	Wild	Common Coot	-	-	-	1	Animal	1	0	0	1	-
2021	Jan-Jun 2021	Asia	Iran	Tehran	High pathogenicity avian influenza viruses (poultry) (Inf. with)	H5N8	Domestic	Birds	-	-	-	97	Animal	97	95	0	2	0
2021	Jan-Jun 2021	Asia	Iran	Tehran	High pathogenicity avian influenza viruses (poultry) (Inf. with)	H5N8	Domestic	-	-	-	1	-	-	-	-	-	-	-
2021	Jan-Jun 2021	Asia	Iran	West Azarbaijan	High pathogenicity avian influenza viruses (poultry) (Inf. with)	H5N8	Domestic	Birds	-	-	-	30001	Animal	30001	29719	0	282	0
2021	Jan-Jun 2021	Asia	Iran	West Azarbaijan	High pathogenicity avian influenza viruses (poultry) (Inf. with)	H5N8	Domestic	-	-	-	7	-	-	-	-	-	-	-
2021	Jan-Jun 2021	Asia	Iraq	Al-Basrah	High pathogenicity avian influenza viruses (poultry) (Inf. with)	H5N8	Domestic	Birds	-	-	-	60000	Animal	45000	15000	0	45000	0
2021	Jan-Jun 2021	Asia	Iraq	Al-Basrah	High pathogenicity avian influenza viruses (poultry) (Inf. with)	H5N8	Domestic	-	-	-	1	-	-	-	-	-	-	-
2021	Jan-Jun 2021	Asia	Iraq	Sala ad-Din	High pathogenicity avian influenza viruses (poultry) (Inf. with)	H5N8	Domestic	Birds	-	-	-	200400	Animal	143300	25100	0	118200	0
2021	Jan-Jun 2021	Asia	Iraq	Sala ad-Din	High pathogenicity avian influenza viruses (poultry) (Inf. with)	H5N8	Domestic	-	-	-	2	-	-	-	-	-	-	-
2021	Jan-Jun 2021	Asia	Iraq	Wasit	High pathogenicity avian influenza viruses (poultry) (Inf. with)	H5N8	Domestic	Birds	-	-	-	85000	Animal	75000	40000	0	45000	0
2021	Jan-Jun 2021	Asia	Iraq	Wasit	High pathogenicity avian influenza viruses (poultry) (Inf. with)	H5N8	Domestic	-	-	-	1	-	-	-	-	-	-	-
2021	Jan-Jun 2021	Asia	Japan	Chiba	High pathogenicity avian influenza viruses (poultry) (Inf. with)	H5N8	Domestic	Birds	-	-	-	3566300	Animal	110	3566193	0	107	-
2021	Jan-Jun 2021	Asia	Japan	Chiba	High pathogenicity avian influenza viruses (poultry) (Inf. with)	H5N8	Domestic	-	-	-	10	-	-	-	-	-	-	-
2021	Jan-Jun 2021	Asia	Japan	Gifu	High pathogenicity avian influenza viruses (poultry) (Inf. with)	H5N8	Domestic	Birds	-	-	-	68000	Animal	-	68000	0	0	-
2021	Jan-Jun 2021	Asia	Japan	Gifu	High pathogenicity avian influenza viruses (poultry) (Inf. with)	H5N8	Domestic	-	-	-	1	-	-	-	-	-	-	-
2021	Jan-Jun 2021	Asia	Japan	Ibaraki	High pathogenicity avian influenza viruses (poultry) (Inf. with)	H5N8	Domestic	Birds	-	-	-	840000	Animal	11	839990	-	10	-
2021	Jan-Jun 2021	Asia	Japan	Ibaraki	High pathogenicity avian influenza viruses (poultry) (Inf. with)	H5N8	Domestic	-	-	-	1	-	-	-	-	-	-	-
2021	Jan-Jun 2021	Asia	Japan	Kagoshima	High pathogenicity avian influenza viruses (poultry) (Inf. with)	H5N8	Domestic	Birds	-	-	-	34000	Animal	1000	33000	0	1000	-
2021	Jan-Jun 2021	Asia	Japan	Kagoshima	High pathogenicity avian influenza viruses (poultry) (Inf. with)	H5N8	Domestic	-	-	-	1	-	-	-	-	-	-	-
2021	Jan-Jun 2021	Asia	Japan	Miyazaki	High pathogenicity avian influenza viruses (poultry) (Inf. with)	H5N8	Domestic	Birds	-	-	-	359000	Animal	117	358884	0	116	0
2021	Jan-Jun 2021	Asia	Japan	Miyazaki	High pathogenicity avian influenza viruses (poultry) (Inf. with)	H5N8	Domestic	-	-	-	3	-	-	-	-	-	-	-
2021	Jan-Jun 2021	Asia	Japan	Tochigi	High pathogenicity avian influenza viruses (poultry) (Inf. with)	H5N8	Domestic	Birds	-	-	-	77000	Animal	35	76965	0	35	0
2021	Jan-Jun 2021	Asia	Japan	Tochigi	High pathogenicity avian influenza viruses (poultry) (Inf. with)	H5N8	Domestic	-	-	-	1	-	-	-	-	-	-	-
2021	Jan-Jun 2021	Asia	Japan	Tokushima	High pathogenicity avian influenza viruses (poultry) (Inf. with)	H5N8	Domestic	Birds	-	-	-	8000	Animal	11	7989	0	11	-
2021	Jan-Jun 2021	Asia	Japan	Tokushima	High pathogenicity avian influenza viruses (poultry) (Inf. with)	H5N8	Domestic	-	-	-	1	-	-	-	-	-	-	-
2021	Jan-Jun 2021	Asia	Japan	Toyama	High pathogenicity avian influenza viruses (poultry) (Inf. with)	H5N8	Domestic	Birds	-	-	-	141000	Animal	2	140998	0	2	0
2021	Jan-Jun 2021	Asia	Japan	Toyama	High pathogenicity avian influenza viruses (poultry) (Inf. with)	H5N8	Domestic	-	-	-	1	-	-	-	-	-	-	-
2021	Jan-Jun 2021	Asia	Korea (Rep. of)	Chungcheongbuk-do	High pathogenicity avian influenza viruses (poultry) (Inf. with)	H5N8	Domestic	Birds	-	-	-	769900	Animal	408	769492	0	408	0
2021	Jan-Jun 2021	Asia	Korea (Rep. of)	Chungcheongbuk-do	High pathogenicity avian influenza viruses (poultry) (Inf. with)	H5N8	Domestic	-	-	-	8	-	-	-	-	-	-	-
2021	Jan-Jun 2021	Asia	Korea (Rep. of)	Chungcheongnam-do	High pathogenicity avian influenza viruses (poultry) (Inf. with)	H5N8	Domestic	Birds	-	-	-	140200	Animal	550	139650	0	550	-
2021	Jan-Jun 2021	Asia	Korea (Rep. of)	Chungcheongnam-do	High pathogenicity avian influenza viruses (poultry) (Inf. with)	H5N8	Domestic	-	-	-	2	-	-	-	-	-	-	-
2021	Jan-Jun 2021	Asia	Korea (Rep. of)	Gangwon-do	High pathogenicity avian influenza viruses (poultry) (Inf. with)	H5N8	Domestic	Birds	-	-	-	170000	Animal	350	169650	0	350	0
2021	Jan-Jun 2021	Asia	Korea (Rep. of)	Gangwon-do	High pathogenicity avian influenza viruses (poultry) (Inf. with)	H5N8	Domestic	-	-	-	1	-	-	-	-	-	-	-
2021	Jan-Jun 2021	Asia	Korea (Rep. of)	Gyeonggi-do	High pathogenicity avian influenza viruses (poultry) (Inf. with)	H5N8	Domestic	Birds	-	-	-	5213200	Animal	2213	5210987	0	2213	0
2021	Jan-Jun 2021	Asia	Korea (Rep. of)	Gyeonggi-do	High pathogenicity avian influenza viruses (poultry) (Inf. with)	H5N8	Domestic	-	-	-	29	-	-	-	-	-	-	-
2021	Jan-Jun 2021	Asia	Korea (Rep. of)	Gyeongsangbuk-do	High pathogenicity avian influenza viruses (poultry) (Inf. with)	H5N8	Domestic	Birds	-	-	-	285000	Animal	210	284790	0	210	-
2021	Jan-Jun 2021	Asia	Korea (Rep. of)	Gyeongsangbuk-do	High pathogenicity avian influenza viruses (poultry) (Inf. with)	H5N8	Domestic	-	-	-	3	-	-	-	-	-	-	-
2021	Jan-Jun 2021	Asia	Korea (Rep. of)	Gyeongsangnam-do	High pathogenicity avian influenza viruses (poultry) (Inf. with)	H5N8	Domestic	Birds	-	-	-	73454	Animal	533	72921	0	533	0
2021	Jan-Jun 2021	Asia	Korea (Rep. of)	Gyeongsangnam-do	High pathogenicity avian influenza viruses (poultry) (Inf. with)	H5N8	Domestic	-	-	-	5	-	-	-	-	-	-	-
2021	Jan-Jun 2021	Asia	Korea (Rep. of)	Jeju	High pathogenicity avian influenza viruses (poultry) (Inf. with)	H5N8	Domestic	Birds	-	-	-	5550	Animal	0	5550	0	0	-
2021	Jan-Jun 2021	Asia	Korea (Rep. of)	Jeju	High pathogenicity avian influenza viruses (poultry) (Inf. with)	H5N8	Domestic	-	-	-	1	-	-	-	-	-	-	-
2021	Jan-Jun 2021	Asia	Korea (Rep. of)	Jeollabuk-do	High pathogenicity avian influenza viruses (poultry) (Inf. with)	H5N8	Domestic	Birds	-	-	-	91600	Animal	0	91600	0	0	-
2021	Jan-Jun 2021	Asia	Korea (Rep. of)	Jeollabuk-do	High pathogenicity avian influenza viruses (poultry) (Inf. with)	H5N8	Domestic	-	-	-	6	-	-	-	-	-	-	-
2021	Jan-Jun 2021	Asia	Korea (Rep. of)	Jeollanam-do	High pathogenicity avian influenza viruses (poultry) (Inf. with)	H5N8	Domestic	Birds	-	-	-	525600	Animal	2730	522870	0	2730	0
2021	Jan-Jun 2021	Asia	Korea (Rep. of)	Jeollanam-do	High pathogenicity avian influenza viruses (poultry) (Inf. with)	H5N8	Domestic	-	-	-	12	-	-	-	-	-	-	-
2021	Jan-Jun 2021	Asia	Kuwait	Al Ahmadi	High pathogenicity avian influenza viruses (poultry) (Inf. with)	H5N8	Domestic	Birds	-	-	-	707443	Animal	134570	686313	-	21130	-
2021	Jan-Jun 2021	Asia	Kuwait	Al Ahmadi	High pathogenicity avian influenza viruses (poultry) (Inf. with)	H5N8	Domestic	-	-	-	6	-	-	-	-	-	-	-
2021	Jan-Jun 2021	Asia	Kuwait	Al Jahrah	High pathogenicity avian influenza viruses (poultry) (Inf. with)	H5N8	Domestic	Birds	-	-	-	7000	Animal	200	6800	-	200	-
2021	Jan-Jun 2021	Asia	Kuwait	Al Jahrah	High pathogenicity avian influenza viruses (poultry) (Inf. with)	H5N8	Domestic	-	-	-	1	-	-	-	-	-	-	-
2021	Jan-Jun 2021	Asia	Nepal	Bagmati	High pathogenicity avian influenza viruses (poultry) (Inf. with)	H5N8	Domestic	Birds	-	-	-	25620	Animal	3522	22098	0	3522	0
2021	Jan-Jun 2021	Asia	Nepal	Bagmati	High pathogenicity avian influenza viruses (poultry) (Inf. with)	H5N8	Domestic	-	-	-	7	-	-	-	-	-	-	-
2021	Jan-Jun 2021	Asia	Nepal	Bheri	High pathogenicity avian influenza viruses (poultry) (Inf. with)	H5N8	Domestic	Birds	-	-	-	1777	Animal	695	1082	0	695	0
2021	Jan-Jun 2021	Asia	Nepal	Bheri	High pathogenicity avian influenza viruses (poultry) (Inf. with)	H5N8	Domestic	-	-	-	2	-	-	-	-	-	-	-
2021	Jan-Jun 2021	Asia	Vietnam	Bắc Ninh	High pathogenicity avian influenza viruses (poultry) (Inf. with)	H5N6	Domestic	Birds	-	-	-	12230	Animal	4675	10184	-	2046	-
2021	Jan-Jun 2021	Asia	Vietnam	Bắc Ninh	High pathogenicity avian influenza viruses (poultry) (Inf. with)	H5N6	Domestic	-	-	-	7	-	-	-	-	-	-	-
2021	Jan-Jun 2021	Asia	Vietnam	Cà Mau	High pathogenicity avian influenza viruses (poultry) (Inf. with)	H5N1	Domestic	Birds	-	-	-	2240	Animal	1600	1240	-	1000	-
2021	Jan-Jun 2021	Asia	Vietnam	Cà Mau	High pathogenicity avian influenza viruses (poultry) (Inf. with)	H5N1	Domestic	-	-	-	1	-	-	-	-	-	-	-
2021	Jan-Jun 2021	Asia	Vietnam	Cao Bằng	High pathogenicity avian influenza viruses (poultry) (Inf. with)	H5N8	Domestic	Birds	-	-	-	175	Animal	100	166	-	20	-
2021	Jan-Jun 2021	Asia	Vietnam	Cao Bằng	High pathogenicity avian influenza viruses (poultry) (Inf. with)	H5N8	Domestic	-	-	-	1	-	-	-	-	-	-	-
2021	Jan-Jun 2021	Asia	Vietnam	Đắk Lắk	High pathogenicity avian influenza viruses (poultry) (Inf. with)	H5N6	Domestic	Birds	-	-	-	2000	Animal	1700	1300	-	700	-
2021	Jan-Jun 2021	Asia	Vietnam	Đắk Lắk	High pathogenicity avian influenza viruses (poultry) (Inf. with)	H5N6	Domestic	-	-	-	2	-	-	-	-	-	-	-
2021	Jan-Jun 2021	Asia	Vietnam	Đồng Tháp	High pathogenicity avian influenza viruses (poultry) (Inf. with)	H5N1	Domestic	Birds	-	-	-	3500	Animal	3000	3000	-	500	-
2021	Jan-Jun 2021	Asia	Vietnam	Đồng Tháp	High pathogenicity avian influenza viruses (poultry) (Inf. with)	H5N1	Domestic	-	-	-	2	-	-	-	-	-	-	-
2021	Jan-Jun 2021	Asia	Vietnam	Hà Giang	High pathogenicity avian influenza viruses (poultry) (Inf. with)	H5N6	Domestic	Birds	-	-	-	4072	Animal	1800	3206	-	866	-
2021	Jan-Jun 2021	Asia	Vietnam	Hà Giang	High pathogenicity avian influenza viruses (poultry) (Inf. with)	H5N6	Domestic	-	-	-	1	-	-	-	-	-	-	-
2021	Jan-Jun 2021	Asia	Vietnam	Hà Nam	High pathogenicity avian influenza viruses (poultry) (Inf. with)	H5N6	Domestic	Birds	-	-	-	7083	Animal	3540	5083	-	2000	-
2021	Jan-Jun 2021	Asia	Vietnam	Hà Nam	High pathogenicity avian influenza viruses (poultry) (Inf. with)	H5N6	Domestic	-	-	-	2	-	-	-	-	-	-	-
2021	Jan-Jun 2021	Asia	Vietnam	Hà Nội	High pathogenicity avian influenza viruses (poultry) (Inf. with)	H5N6	Domestic	Birds	-	-	-	5122	Animal	2724	4186	-	936	-
2021	Jan-Jun 2021	Asia	Vietnam	Hà Nội	High pathogenicity avian influenza viruses (poultry) (Inf. with)	H5N6	Domestic	-	-	-	6	-	-	-	-	-	-	-
2021	Jan-Jun 2021	Asia	Vietnam	Hà Tĩnh	High pathogenicity avian influenza viruses (poultry) (Inf. with)	H5N6	Domestic	Birds	-	-	-	6570	Animal	2500	5470	-	1100	-
2021	Jan-Jun 2021	Asia	Vietnam	Hà Tĩnh	High pathogenicity avian influenza viruses (poultry) (Inf. with)	H5N6	Domestic	-	-	-	1	-	-	-	-	-	-	-
2021	Jan-Jun 2021	Asia	Vietnam	Hải Dương	High pathogenicity avian influenza viruses (poultry) (Inf. with)	H5N6	Domestic	Birds	-	-	-	7312	Animal	1613	5941	-	1371	-
2021	Jan-Jun 2021	Asia	Vietnam	Hải Dương	High pathogenicity avian influenza viruses (poultry) (Inf. with)	H5N6	Domestic	-	-	-	2	-	-	-	-	-	-	-
2021	Jan-Jun 2021	Asia	Vietnam	Hoà Bình	High pathogenicity avian influenza viruses (poultry) (Inf. with)	H5N8	Domestic	Birds	-	-	-	5180	Animal	2000	4000	-	1180	-
2021	Jan-Jun 2021	Asia	Vietnam	Hoà Bình	High pathogenicity avian influenza viruses (poultry) (Inf. with)	H5N8	Domestic	-	-	-	1	-	-	-	-	-	-	-
2021	Jan-Jun 2021	Asia	Vietnam	Lạng Sơn	High pathogenicity avian influenza viruses (poultry) (Inf. with)	H5N6	Domestic	Birds	-	-	-	1482	Animal	632	1247	-	235	-
2021	Jan-Jun 2021	Asia	Vietnam	Lạng Sơn	High pathogenicity avian influenza viruses (poultry) (Inf. with)	H5N6	Domestic	-	-	-	2	-	-	-	-	-	-	-
2021	Jan-Jun 2021	Asia	Vietnam	Nam Định	High pathogenicity avian influenza viruses (poultry) (Inf. with)	H5N6	Domestic	Birds	-	-	-	1577	Animal	893	1279	-	298	-
2021	Jan-Jun 2021	Asia	Vietnam	Nam Định	High pathogenicity avian influenza viruses (poultry) (Inf. with)	H5N6	Domestic	-	-	-	2	-	-	-	-	-	-	-
2021	Jan-Jun 2021	Asia	Vietnam	Nghệ An	High pathogenicity avian influenza viruses (poultry) (Inf. with)	H5N6	Domestic	Birds	-	-	-	3720	Animal	2142	2793	-	927	-
2021	Jan-Jun 2021	Asia	Vietnam	Nghệ An	High pathogenicity avian influenza viruses (poultry) (Inf. with)	H5N6	Domestic	-	-	-	4	-	-	-	-	-	-	-
2021	Jan-Jun 2021	Asia	Vietnam	Ninh Bình	High pathogenicity avian influenza viruses (poultry) (Inf. with)	H5N6	Domestic	Birds	-	-	-	7536	Animal	3571	6076	-	1460	-
2021	Jan-Jun 2021	Asia	Vietnam	Ninh Bình	High pathogenicity avian influenza viruses (poultry) (Inf. with)	H5N6	Domestic	-	-	-	7	-	-	-	-	-	-	-
2021	Jan-Jun 2021	Asia	Vietnam	Ninh Thuận	High pathogenicity avian influenza viruses (poultry) (Inf. with)	H5N1	Domestic	Birds	-	-	-	1300	Animal	1300	1150	-	150	-
2021	Jan-Jun 2021	Asia	Vietnam	Ninh Thuận	High pathogenicity avian influenza viruses (poultry) (Inf. with)	H5N1	Domestic	-	-	-	1	-	-	-	-	-	-	-
2021	Jan-Jun 2021	Asia	Vietnam	Quảng Ninh	High pathogenicity avian influenza viruses (poultry) (Inf. with)	H5N6	Domestic	Birds	-	-	-	14319	Animal	5421	11716	-	2603	-
2021	Jan-Jun 2021	Asia	Vietnam	Quảng Ninh	High pathogenicity avian influenza viruses (poultry) (Inf. with)	H5N6	Domestic	-	-	-	5	-	-	-	-	-	-	-
2021	Jan-Jun 2021	Asia	Vietnam	Quảng Ninh	High pathogenicity avian influenza viruses (poultry) (Inf. with)	H5N8	Domestic	Birds	-	-	-	2000	Animal	1000	1800	-	200	-
2021	Jan-Jun 2021	Asia	Vietnam	Quảng Ninh	High pathogenicity avian influenza viruses (poultry) (Inf. with)	H5N8	Domestic	-	-	-	1	-	-	-	-	-	-	-
2021	Jan-Jun 2021	Asia	Vietnam	Thái Nguyên	High pathogenicity avian influenza viruses (poultry) (Inf. with)	H5N6	Domestic	Birds	-	-	-	6075	Animal	2400	5075	-	1000	-
2021	Jan-Jun 2021	Asia	Vietnam	Thái Nguyên	High pathogenicity avian influenza viruses (poultry) (Inf. with)	H5N6	Domestic	-	-	-	1	-	-	-	-	-	-	-
2021	Jan-Jun 2021	Asia	Vietnam	Tiền Giang	High pathogenicity avian influenza viruses (poultry) (Inf. with)	H5N1	Domestic	Birds	-	-	-	8006	Animal	3100	6854	-	1152	-
2021	Jan-Jun 2021	Asia	Vietnam	Tiền Giang	High pathogenicity avian influenza viruses (poultry) (Inf. with)	H5N1	Domestic	-	-	-	2	-	-	-	-	-	-	-
2021	Jan-Jun 2021	Asia	Vietnam	Tiền Giang	High pathogenicity avian influenza viruses (poultry) (Inf. with)	H5N6	Domestic	Birds	-	-	-	1500	Animal	412	1420	-	80	-
2021	Jan-Jun 2021	Asia	Vietnam	Tiền Giang	High pathogenicity avian influenza viruses (poultry) (Inf. with)	H5N6	Domestic	-	-	-	1	-	-	-	-	-	-	-
2021	Jan-Jun 2021	Asia	Vietnam	Yên Bái	High pathogenicity avian influenza viruses (poultry) (Inf. with)	H5N6	Domestic	Birds	-	-	-	9500	Animal	4000	7580	-	1920	-
2021	Jan-Jun 2021	Asia	Vietnam	Yên Bái	High pathogenicity avian influenza viruses (poultry) (Inf. with)	H5N6	Domestic	-	-	-	2	-	-	-	-	-	-	-
2021	Jan-Jun 2021	Europe	Albania	Bujan	High pathogenicity avian influenza viruses (poultry) (Inf. with)	H5N8	Domestic	Birds	3760	-	2	122	Animal	22	100	0	22	0
2021	Jan-Jun 2021	Europe	Albania	Dajt	High pathogenicity avian influenza viruses (poultry) (Inf. with)	H5N8	Domestic	Birds	3760	86560	1	400	Animal	250	280	0	120	0
2021	Jan-Jun 2021	Europe	Albania	Fushë Krujë	High pathogenicity avian influenza viruses (poultry) (Inf. with)	H5N8	Domestic	Birds	3760	86620	1	70	Animal	25	53	0	17	0
2021	Jan-Jun 2021	Europe	Albania	Luz i Vogël	High pathogenicity avian influenza viruses (poultry) (Inf. with)	H5N8	Domestic	Birds	3760	86985	1	150	Animal	55	55	0	95	0
2021	Jan-Jun 2021	Europe	Albania	Suç	High pathogenicity avian influenza viruses (poultry) (Inf. with)	H5N8	Domestic	Birds	3760	86995	1	16	Animal	2	2	0	14	0
2021	Jan-Jun 2021	Europe	Belgium	West-Vlaanderen	High pathogenicity avian influenza viruses (poultry) (Inf. with)	H5N8	Domestic	Birds	-	-	-	27230	Animal	-	26200	-	1030	-
2021	Jan-Jun 2021	Europe	Belgium	West-Vlaanderen	High pathogenicity avian influenza viruses (poultry) (Inf. with)	H5N8	Domestic	-	-	-	1	-	-	-	-	-	-	-
2021	Jan-Jun 2021	Europe	Bulgaria	Haskovo	High pathogenicity avian influenza viruses (poultry) (Inf. with)	H5 (N untyped)	Domestic	Birds	3676	84737	1	39950	Animal	660	39950	-	-	-
2021	Jan-Jun 2021	Europe	Bulgaria	Maritsa	High pathogenicity avian influenza viruses (poultry) (Inf. with)	H5 (N untyped)	Domestic	Birds	3696	-	3	121850	Animal	218	121850	-	-	-
2021	Jan-Jun 2021	Europe	Bulgaria	Pleven	High pathogenicity avian influenza viruses (poultry) (Inf. with)	H5 (N untyped)	Domestic	Birds	3549	-	4	320011	Animal	1987	318364	0	1647	-
2021	Jan-Jun 2021	Europe	Czech Republic	Jihočeský	High pathogenicity avian influenza viruses (poultry) (Inf. with)	H5N8	Domestic	Birds	-	-	-	159	Animal	72	116	0	43	0
2021	Jan-Jun 2021	Europe	Czech Republic	Jihočeský	High pathogenicity avian influenza viruses (poultry) (Inf. with)	H5N8	Domestic	-	-	-	5	-	-	-	-	-	-	-
2021	Jan-Jun 2021	Europe	Czech Republic	Kraj Vysočina	High pathogenicity avian influenza viruses (poultry) (Inf. with)	H5N8	Domestic	Birds	-	-	-	443	Animal	114	329	-	114	-
2021	Jan-Jun 2021	Europe	Czech Republic	Kraj Vysočina	High pathogenicity avian influenza viruses (poultry) (Inf. with)	H5N8	Domestic	-	-	-	1	-	-	-	-	-	-	-
2021	Jan-Jun 2021	Europe	Czech Republic	Královéhradecký	High pathogenicity avian influenza viruses (poultry) (Inf. with)	H5N8	Domestic	Birds	-	-	-	7788	Animal	72	22820	0	95	0
2021	Jan-Jun 2021	Europe	Czech Republic	Královéhradecký	High pathogenicity avian influenza viruses (poultry) (Inf. with)	H5N8	Domestic	-	-	-	4	-	-	-	-	-	-	-
2021	Jan-Jun 2021	Europe	Czech Republic	Moravskoslezský	High pathogenicity avian influenza viruses (poultry) (Inf. with)	H5N8	Domestic	Birds	-	-	-	118	Animal	55	63	-	55	-
2021	Jan-Jun 2021	Europe	Czech Republic	Moravskoslezský	High pathogenicity avian influenza viruses (poultry) (Inf. with)	H5N8	Domestic	-	-	-	2	-	-	-	-	-	-	-
2021	Jan-Jun 2021	Europe	Czech Republic	Pardubický	High pathogenicity avian influenza viruses (poultry) (Inf. with)	H5N8	Domestic	Birds	-	-	-	3407	Animal	53	3388	-	19	-
2021	Jan-Jun 2021	Europe	Czech Republic	Pardubický	High pathogenicity avian influenza viruses (poultry) (Inf. with)	H5N8	Domestic	-	-	-	2	-	-	-	-	-	-	-
2021	Jan-Jun 2021	Europe	Czech Republic	Plzeňský	High pathogenicity avian influenza viruses (poultry) (Inf. with)	H5N8	Domestic	Birds	-	-	-	88	Animal	23	70	-	18	-
2021	Jan-Jun 2021	Europe	Czech Republic	Plzeňský	High pathogenicity avian influenza viruses (poultry) (Inf. with)	H5N8	Domestic	-	-	-	3	-	-	-	-	-	-	-
2021	Jan-Jun 2021	Europe	Czech Republic	Středočeský	High pathogenicity avian influenza viruses (poultry) (Inf. with)	H5N8	Domestic	Birds	-	-	-	17908	Animal	210	17718	0	190	0
2021	Jan-Jun 2021	Europe	Czech Republic	Středočeský	High pathogenicity avian influenza viruses (poultry) (Inf. with)	H5N8	Domestic	-	-	-	11	-	-	-	-	-	-	-
2021	Jan-Jun 2021	Europe	Czech Republic	Ústecký	High pathogenicity avian influenza viruses (poultry) (Inf. with)	H5N8	Domestic	Birds	-	-	-	5	Animal	4	1	0	4	0
2021	Jan-Jun 2021	Europe	Czech Republic	Ústecký	High pathogenicity avian influenza viruses (poultry) (Inf. with)	H5N8	Domestic	-	-	-	1	-	-	-	-	-	-	-
2021	Jan-Jun 2021	Europe	Czech Republic	Zlínský	High pathogenicity avian influenza viruses (poultry) (Inf. with)	H5N8	Domestic	Birds	-	-	-	406	Animal	17	389	-	17	-
2021	Jan-Jun 2021	Europe	Czech Republic	Zlínský	High pathogenicity avian influenza viruses (poultry) (Inf. with)	H5N8	Domestic	-	-	-	1	-	-	-	-	-	-	-
2021	Jan-Jun 2021	Europe	Denmark	Hovedstaden	High pathogenicity avian influenza viruses (poultry) (Inf. with)	H5N8	Domestic	Birds	-	-	-	33	Animal	-	23	0	10	0
2021	Jan-Jun 2021	Europe	Denmark	Hovedstaden	High pathogenicity avian influenza viruses (poultry) (Inf. with)	H5N8	Domestic	-	-	-	2	-	-	-	-	-	-	-
2021	Jan-Jun 2021	Europe	Denmark	Midtjylland	High pathogenicity avian influenza viruses (poultry) (Inf. with)	H5N8	Domestic	Birds	-	-	-	19000	Animal	-	17260	0	1740	0
2021	Jan-Jun 2021	Europe	Denmark	Midtjylland	High pathogenicity avian influenza viruses (poultry) (Inf. with)	H5N8	Domestic	-	-	-	1	-	-	-	-	-	-	-
2021	Jan-Jun 2021	Europe	Denmark	Sjælland	High pathogenicity avian influenza viruses (poultry) (Inf. with)	H5N8	Domestic	Birds	-	-	-	94901	Animal	-	94804	0	97	0
2021	Jan-Jun 2021	Europe	Denmark	Sjælland	High pathogenicity avian influenza viruses (poultry) (Inf. with)	H5N8	Domestic	-	-	-	6	-	-	-	-	-	-	-
2021	Jan-Jun 2021	Europe	Denmark	Syddanmark	High pathogenicity avian influenza viruses (poultry) (Inf. with)	H5N8	Domestic	Birds	-	-	-	2200	Animal	-	2200	0	-	0
2021	Jan-Jun 2021	Europe	Denmark	Syddanmark	High pathogenicity avian influenza viruses (poultry) (Inf. with)	H5N8	Domestic	-	-	-	1	-	-	-	-	-	-	-
2021	Jan-Jun 2021	Europe	Estonia	Harju	High pathogenicity avian influenza viruses (poultry) (Inf. with)	H5N8	Domestic	Birds	-	-	-	24	Animal	1	23	-	1	-
2021	Jan-Jun 2021	Europe	Estonia	Harju	High pathogenicity avian influenza viruses (poultry) (Inf. with)	H5N8	Domestic	-	-	-	1	-	-	-	-	-	-	-
2021	Jan-Jun 2021	Europe	Estonia	Lääne-Viru	High pathogenicity avian influenza viruses (poultry) (Inf. with)	H5N8	Domestic	Birds	-	-	-	78	Animal	7	71	-	7	-
2021	Jan-Jun 2021	Europe	Estonia	Lääne-Viru	High pathogenicity avian influenza viruses (poultry) (Inf. with)	H5N8	Domestic	-	-	-	1	-	-	-	-	-	-	-
2021	Jan-Jun 2021	Europe	Finland	Western Finland	High pathogenicity avian influenza viruses (poultry) (Inf. with)	H5N8	Domestic	Birds	-	-	-	1335	Animal	107	1228	0	107	-
2021	Jan-Jun 2021	Europe	Finland	Western Finland	High pathogenicity avian influenza viruses (poultry) (Inf. with)	H5N8	Domestic	-	-	-	1	-	-	-	-	-	-	-
2021	Jan-Jun 2021	Europe	France	Ardennes	High pathogenicity avian influenza viruses (poultry) (Inf. with)	H5N8	Domestic	Birds	-	-	-	37	Animal	37	20	0	17	0
2021	Jan-Jun 2021	Europe	France	Ardennes	High pathogenicity avian influenza viruses (poultry) (Inf. with)	H5N8	Domestic	-	-	-	2	-	-	-	-	-	-	-
2021	Jan-Jun 2021	Europe	France	Bas-Rhin	High pathogenicity avian influenza viruses (poultry) (Inf. with)	H5N8	Domestic	Birds	-	-	-	9	Animal	6	5	0	4	0
2021	Jan-Jun 2021	Europe	France	Bas-Rhin	High pathogenicity avian influenza viruses (poultry) (Inf. with)	H5N8	Domestic	-	-	-	1	-	-	-	-	-	-	-
2021	Jan-Jun 2021	Europe	France	Gers	High pathogenicity avian influenza viruses (poultry) (Inf. with)	H5N8	Domestic	Birds	-	-	-	374033	Animal	195942	373247	0	786	0
2021	Jan-Jun 2021	Europe	France	Gers	High pathogenicity avian influenza viruses (poultry) (Inf. with)	H5N8	Domestic	-	-	-	65	-	-	-	-	-	-	-
2021	Jan-Jun 2021	Europe	France	Haut-Rhin	High pathogenicity avian influenza viruses (poultry) (Inf. with)	H5N8	Domestic	Birds	-	-	-	26	Animal	21	6	0	20	0
2021	Jan-Jun 2021	Europe	France	Haut-Rhin	High pathogenicity avian influenza viruses (poultry) (Inf. with)	H5N8	Domestic	-	-	-	1	-	-	-	-	-	-	-
2021	Jan-Jun 2021	Europe	France	Haute-Garonne	High pathogenicity avian influenza viruses (poultry) (Inf. with)	H5N8	Domestic	Birds	-	-	-	40000	Animal	40000	39200	0	800	0
2021	Jan-Jun 2021	Europe	France	Haute-Garonne	High pathogenicity avian influenza viruses (poultry) (Inf. with)	H5N8	Domestic	-	-	-	1	-	-	-	-	-	-	-
2021	Jan-Jun 2021	Europe	France	Haute-Savoie	High pathogenicity avian influenza viruses (poultry) (Inf. with)	H5N8	Domestic	Birds	-	-	-	48	Animal	36	29	0	19	0
2021	Jan-Jun 2021	Europe	France	Haute-Savoie	High pathogenicity avian influenza viruses (poultry) (Inf. with)	H5N8	Domestic	-	-	-	1	-	-	-	-	-	-	-
2021	Jan-Jun 2021	Europe	France	Hautes-Pyrénées	High pathogenicity avian influenza viruses (poultry) (Inf. with)	H5N8	Domestic	Birds	-	-	-	19500	Animal	14236	19319	0	181	0
2021	Jan-Jun 2021	Europe	France	Hautes-Pyrénées	High pathogenicity avian influenza viruses (poultry) (Inf. with)	H5N8	Domestic	-	-	-	6	-	-	-	-	-	-	-
2021	Jan-Jun 2021	Europe	France	Landes	High pathogenicity avian influenza viruses (poultry) (Inf. with)	H5N8	Domestic	Birds	-	-	-	1287939	Animal	555518	1244475	0	43464	0
2021	Jan-Jun 2021	Europe	France	Landes	High pathogenicity avian influenza viruses (poultry) (Inf. with)	H5N8	Domestic	-	-	-	264	-	-	-	-	-	-	-
2021	Jan-Jun 2021	Europe	France	Lot-et-Garonne	High pathogenicity avian influenza viruses (poultry) (Inf. with)	H5N8	Domestic	Birds	-	-	-	5490	Animal	2940	5410	0	80	0
2021	Jan-Jun 2021	Europe	France	Lot-et-Garonne	High pathogenicity avian influenza viruses (poultry) (Inf. with)	H5N8	Domestic	-	-	-	2	-	-	-	-	-	-	-
2021	Jan-Jun 2021	Europe	France	Pyrénées-Atlantiques	High pathogenicity avian influenza viruses (poultry) (Inf. with)	H5N8	Domestic	Birds	-	-	-	281582	Animal	250821	274844	1	6737	0
2021	Jan-Jun 2021	Europe	France	Pyrénées-Atlantiques	High pathogenicity avian influenza viruses (poultry) (Inf. with)	H5N8	Domestic	-	-	-	58	-	-	-	-	-	-	-
2021	Jan-Jun 2021	Europe	France	Vendée	High pathogenicity avian influenza viruses (poultry) (Inf. with)	H5N8	Domestic	Birds	-	-	-	7500	Animal	100	7400	0	100	0
2021	Jan-Jun 2021	Europe	France	Vendée	High pathogenicity avian influenza viruses (poultry) (Inf. with)	H5N8	Domestic	-	-	-	1	-	-	-	-	-	-	-
2021	Jan-Jun 2021	Europe	Germany	Baden-Württemberg	High pathogenicity avian influenza viruses (poultry) (Inf. with)	H5N8	Domestic	Birds	-	-	-	1883	Animal	818	1444	0	439	0
2021	Jan-Jun 2021	Europe	Germany	Baden-Württemberg	High pathogenicity avian influenza viruses (poultry) (Inf. with)	H5N8	Domestic	-	-	-	49	-	-	-	-	-	-	-
2021	Jan-Jun 2021	Europe	Germany	Bayern	High pathogenicity avian influenza viruses (poultry) (Inf. with)	H5N5	Domestic	Birds	-	-	-	5	Animal	2	3	0	2	0
2021	Jan-Jun 2021	Europe	Germany	Bayern	High pathogenicity avian influenza viruses (poultry) (Inf. with)	H5N5	Domestic	-	-	-	1	-	-	-	-	-	-	-
2021	Jan-Jun 2021	Europe	Germany	Bayern	High pathogenicity avian influenza viruses (poultry) (Inf. with)	H5N8	Domestic	Birds	-	-	-	52640	Animal	3025	52096	0	544	0
2021	Jan-Jun 2021	Europe	Germany	Bayern	High pathogenicity avian influenza viruses (poultry) (Inf. with)	H5N8	Domestic	-	-	-	10	-	-	-	-	-	-	-
2021	Jan-Jun 2021	Europe	Germany	Berlin	High pathogenicity avian influenza viruses (poultry) (Inf. with)	H5N8	Domestic	Birds	-	-	-	10	Animal	10	0	0	10	0
2021	Jan-Jun 2021	Europe	Germany	Berlin	High pathogenicity avian influenza viruses (poultry) (Inf. with)	H5N8	Domestic	-	-	-	1	-	-	-	-	-	-	-
2021	Jan-Jun 2021	Europe	Germany	Brandenburg	High pathogenicity avian influenza viruses (poultry) (Inf. with)	H5N8	Domestic	Birds	-	-	-	137373	Animal	61831	116977	0	20396	0
2021	Jan-Jun 2021	Europe	Germany	Brandenburg	High pathogenicity avian influenza viruses (poultry) (Inf. with)	H5N8	Domestic	-	-	-	13	-	-	-	-	-	-	-
2021	Jan-Jun 2021	Europe	Germany	Bremen	High pathogenicity avian influenza viruses (poultry) (Inf. with)	H5N8	Domestic	Birds	-	-	-	21	Animal	21	14	0	7	0
2021	Jan-Jun 2021	Europe	Germany	Bremen	High pathogenicity avian influenza viruses (poultry) (Inf. with)	H5N8	Domestic	-	-	-	1	-	-	-	-	-	-	-
2021	Jan-Jun 2021	Europe	Germany	Mecklenburg-Vorpommern	High pathogenicity avian influenza viruses (poultry) (Inf. with)	H5N8	Domestic	Birds	-	-	-	230519	Animal	10890	227300	0	3219	0
2021	Jan-Jun 2021	Europe	Germany	Mecklenburg-Vorpommern	High pathogenicity avian influenza viruses (poultry) (Inf. with)	H5N8	Domestic	-	-	-	16	-	-	-	-	-	-	-
2021	Jan-Jun 2021	Europe	Germany	Niedersachsen	High pathogenicity avian influenza viruses (poultry) (Inf. with)	H5N1	Domestic	Birds	-	-	-	39690	Animal	16449	39072	0	618	0
2021	Jan-Jun 2021	Europe	Germany	Niedersachsen	High pathogenicity avian influenza viruses (poultry) (Inf. with)	H5N1	Domestic	-	-	-	7	-	-	-	-	-	-	-
2021	Jan-Jun 2021	Europe	Germany	Niedersachsen	High pathogenicity avian influenza viruses (poultry) (Inf. with)	H5N8	Domestic	Birds	-	-	-	885048	Animal	218510	882498	0	2550	0
2021	Jan-Jun 2021	Europe	Germany	Niedersachsen	High pathogenicity avian influenza viruses (poultry) (Inf. with)	H5N8	Domestic	-	-	-	64	-	-	-	-	-	-	-
2021	Jan-Jun 2021	Europe	Germany	Nordrhein-Westfalen	High pathogenicity avian influenza viruses (poultry) (Inf. with)	H5N1	Domestic	Birds	-	-	-	46	Animal	28	18	0	28	0
2021	Jan-Jun 2021	Europe	Germany	Nordrhein-Westfalen	High pathogenicity avian influenza viruses (poultry) (Inf. with)	H5N1	Domestic	-	-	-	5	-	-	-	-	-	-	-
2021	Jan-Jun 2021	Europe	Germany	Nordrhein-Westfalen	High pathogenicity avian influenza viruses (poultry) (Inf. with)	H5N8	Domestic	Birds	-	-	-	263331	Animal	47528	260250	0	3081	0
2021	Jan-Jun 2021	Europe	Germany	Nordrhein-Westfalen	High pathogenicity avian influenza viruses (poultry) (Inf. with)	H5N8	Domestic	-	-	-	12	-	-	-	-	-	-	-
2021	Jan-Jun 2021	Europe	Germany	Sachsen	High pathogenicity avian influenza viruses (poultry) (Inf. with)	H5N8	Domestic	Birds	-	-	-	117	Animal	47	80	0	37	0
2021	Jan-Jun 2021	Europe	Germany	Sachsen	High pathogenicity avian influenza viruses (poultry) (Inf. with)	H5N8	Domestic	-	-	-	5	-	-	-	-	-	-	-
2021	Jan-Jun 2021	Europe	Germany	Sachsen-Anhalt	High pathogenicity avian influenza viruses (poultry) (Inf. with)	H5N8	Domestic	Birds	-	-	-	45	Animal	32	33	0	12	0
2021	Jan-Jun 2021	Europe	Germany	Sachsen-Anhalt	High pathogenicity avian influenza viruses (poultry) (Inf. with)	H5N8	Domestic	-	-	-	2	-	-	-	-	-	-	-
2021	Jan-Jun 2021	Europe	Germany	Schleswig-Holstein	High pathogenicity avian influenza viruses (poultry) (Inf. with)	H5N8	Domestic	Birds	-	-	-	131341	Animal	589	130752	0	589	0
2021	Jan-Jun 2021	Europe	Germany	Schleswig-Holstein	High pathogenicity avian influenza viruses (poultry) (Inf. with)	H5N8	Domestic	-	-	-	4	-	-	-	-	-	-	-
2021	Jan-Jun 2021	Europe	Germany	Thüringen	High pathogenicity avian influenza viruses (poultry) (Inf. with)	H5N8	Domestic	Birds	-	-	-	1685	Animal	569	1121	0	564	0
2021	Jan-Jun 2021	Europe	Germany	Thüringen	High pathogenicity avian influenza viruses (poultry) (Inf. with)	H5N8	Domestic	-	-	-	37	-	-	-	-	-	-	-
2021	Jan-Jun 2021	Europe	Hungary	Bács-Kiskun	High pathogenicity avian influenza viruses (poultry) (Inf. with)	H5N8	Domestic	Birds	-	-	-	212588	Animal	-	212570	-	18	-
2021	Jan-Jun 2021	Europe	Hungary	Bács-Kiskun	High pathogenicity avian influenza viruses (poultry) (Inf. with)	H5N8	Domestic	-	-	-	4	-	-	-	-	-	-	-
2021	Jan-Jun 2021	Europe	Hungary	Hajdú-Bihar	High pathogenicity avian influenza viruses (poultry) (Inf. with)	H5N1	Domestic	Birds	-	-	-	11769	Animal	-	9119	-	2650	-
2021	Jan-Jun 2021	Europe	Hungary	Hajdú-Bihar	High pathogenicity avian influenza viruses (poultry) (Inf. with)	H5N1	Domestic	-	-	-	1	-	-	-	-	-	-	-
2021	Jan-Jun 2021	Europe	Hungary	Komárom-Esztergom	High pathogenicity avian influenza viruses (poultry) (Inf. with)	H5N8	Domestic	Birds	-	-	-	84572	Animal	-	84422	0	150	-
2021	Jan-Jun 2021	Europe	Hungary	Komárom-Esztergom	High pathogenicity avian influenza viruses (poultry) (Inf. with)	H5N8	Domestic	-	-	-	2	-	-	-	-	-	-	-
2021	Jan-Jun 2021	Europe	Italy	Emilia-Romagna	High pathogenicity avian influenza viruses (poultry) (Inf. with)	H5N8	Domestic	Birds	-	-	-	14	Animal	2	12	0	2	-
2021	Jan-Jun 2021	Europe	Italy	Emilia-Romagna	High pathogenicity avian influenza viruses (poultry) (Inf. with)	H5N8	Domestic	-	-	-	1	-	-	-	-	-	-	-
2021	Jan-Jun 2021	Europe	Italy	Friuli-Venezia Giulia	High pathogenicity avian influenza viruses (poultry) (Inf. with)	H5N8	Domestic	Birds	-	-	-	22	Animal	16	9	0	13	0
2021	Jan-Jun 2021	Europe	Italy	Friuli-Venezia Giulia	High pathogenicity avian influenza viruses (poultry) (Inf. with)	H5N8	Domestic	-	-	-	1	-	-	-	-	-	-	-
2021	Jan-Jun 2021	Europe	Italy	Veneto	High pathogenicity avian influenza viruses (poultry) (Inf. with)	H5N8	Domestic	Birds	-	-	-	60	Animal	60	16	0	44	0
2021	Jan-Jun 2021	Europe	Italy	Veneto	High pathogenicity avian influenza viruses (poultry) (Inf. with)	H5N8	Domestic	-	-	-	1	-	-	-	-	-	-	-
2021	Jan-Jun 2021	Europe	Lithuania	Taurages	High pathogenicity avian influenza viruses (poultry) (Inf. with)	H5N8	Domestic	Birds	-	-	-	1238	Animal	1238	1159	-	79	-
2021	Jan-Jun 2021	Europe	Lithuania	Taurages	High pathogenicity avian influenza viruses (poultry) (Inf. with)	H5N8	Domestic	-	-	-	1	-	-	-	-	-	-	-
2021	Jan-Jun 2021	Europe	Netherlands	Limburg	High pathogenicity avian influenza viruses (poultry) (Inf. with)	H5N8	Domestic	Birds	-	-	-	13254	Animal	82	13204	-	50	-
2021	Jan-Jun 2021	Europe	Netherlands	Limburg	High pathogenicity avian influenza viruses (poultry) (Inf. with)	H5N8	Domestic	-	-	-	1	-	-	-	-	-	-	-
2021	Jan-Jun 2021	Europe	Netherlands	Noord-Brabant	High pathogenicity avian influenza viruses (poultry) (Inf. with)	H5N8	Domestic	Birds	-	-	-	65175	Animal	600	64575	0	600	0
2021	Jan-Jun 2021	Europe	Netherlands	Noord-Brabant	High pathogenicity avian influenza viruses (poultry) (Inf. with)	H5N8	Domestic	-	-	-	2	-	-	-	-	-	-	-
2021	Jan-Jun 2021	Europe	Poland	Dolnośląskie	High pathogenicity avian influenza viruses (poultry) (Inf. with)	H5N8	Domestic	Birds	-	-	-	57151	Animal	12485	55926	0	1225	0
2021	Jan-Jun 2021	Europe	Poland	Dolnośląskie	High pathogenicity avian influenza viruses (poultry) (Inf. with)	H5N8	Domestic	-	-	-	2	-	-	-	-	-	-	-
2021	Jan-Jun 2021	Europe	Poland	Kujawsko-Pomorskie	High pathogenicity avian influenza viruses (poultry) (Inf. with)	H5N8	Domestic	Birds	-	-	-	168135	Animal	37689	166824	0	1311	0
2021	Jan-Jun 2021	Europe	Poland	Kujawsko-Pomorskie	High pathogenicity avian influenza viruses (poultry) (Inf. with)	H5N8	Domestic	-	-	-	7	-	-	-	-	-	-	-
2021	Jan-Jun 2021	Europe	Poland	Łódzkie	High pathogenicity avian influenza viruses (poultry) (Inf. with)	H5N8	Domestic	Birds	-	-	-	95558	Animal	20090	89725	0	5833	0
2021	Jan-Jun 2021	Europe	Poland	Łódzkie	High pathogenicity avian influenza viruses (poultry) (Inf. with)	H5N8	Domestic	-	-	-	10	-	-	-	-	-	-	-
2021	Jan-Jun 2021	Europe	Poland	Lubelskie	High pathogenicity avian influenza viruses (poultry) (Inf. with)	H5N8	Domestic	Birds	-	-	-	29902	Animal	27987	1915	0	27987	0
2021	Jan-Jun 2021	Europe	Poland	Lubelskie	High pathogenicity avian influenza viruses (poultry) (Inf. with)	H5N8	Domestic	-	-	-	6	-	-	-	-	-	-	-
2021	Jan-Jun 2021	Europe	Poland	Lubuskie	High pathogenicity avian influenza viruses (poultry) (Inf. with)	H5N8	Domestic	Birds	-	-	-	113620	Animal	16415	112513	0	1107	0
2021	Jan-Jun 2021	Europe	Poland	Lubuskie	High pathogenicity avian influenza viruses (poultry) (Inf. with)	H5N8	Domestic	-	-	-	6	-	-	-	-	-	-	-
2021	Jan-Jun 2021	Europe	Poland	Małopolskie	High pathogenicity avian influenza viruses (poultry) (Inf. with)	H5N8	Domestic	Birds	-	-	-	53739	Animal	18305	19605	0	34134	0
2021	Jan-Jun 2021	Europe	Poland	Małopolskie	High pathogenicity avian influenza viruses (poultry) (Inf. with)	H5N8	Domestic	-	-	-	13	-	-	-	-	-	-	-
2021	Jan-Jun 2021	Europe	Poland	Mazowieckie	High pathogenicity avian influenza viruses (poultry) (Inf. with)	H5N8	Domestic	Birds	-	-	-	7831635	Animal	2122795	5792757	0	2038878	0
2021	Jan-Jun 2021	Europe	Poland	Mazowieckie	High pathogenicity avian influenza viruses (poultry) (Inf. with)	H5N8	Domestic	-	-	-	128	-	-	-	-	-	-	-
2021	Jan-Jun 2021	Europe	Poland	Opolskie	High pathogenicity avian influenza viruses (poultry) (Inf. with)	H5N8	Domestic	Birds	-	-	-	23328	Animal	7075	16253	0	7075	0
2021	Jan-Jun 2021	Europe	Poland	Opolskie	High pathogenicity avian influenza viruses (poultry) (Inf. with)	H5N8	Domestic	-	-	-	4	-	-	-	-	-	-	-
2021	Jan-Jun 2021	Europe	Poland	Podkarpackie	High pathogenicity avian influenza viruses (poultry) (Inf. with)	H5N8	Domestic	Birds	-	-	-	65203	Animal	18580	50027	0	15176	0
2021	Jan-Jun 2021	Europe	Poland	Podkarpackie	High pathogenicity avian influenza viruses (poultry) (Inf. with)	H5N8	Domestic	-	-	-	4	-	-	-	-	-	-	-
2021	Jan-Jun 2021	Europe	Poland	Pomorskie	High pathogenicity avian influenza viruses (poultry) (Inf. with)	H5N8	Domestic	Birds	-	-	-	155029	Animal	14473	149732	0	5297	0
2021	Jan-Jun 2021	Europe	Poland	Pomorskie	High pathogenicity avian influenza viruses (poultry) (Inf. with)	H5N8	Domestic	-	-	-	21	-	-	-	-	-	-	-
2021	Jan-Jun 2021	Europe	Poland	Śląskie	High pathogenicity avian influenza viruses (poultry) (Inf. with)	H5N8	Domestic	Birds	-	-	-	218149	Animal	16756	204336	0	13813	0
2021	Jan-Jun 2021	Europe	Poland	Śląskie	High pathogenicity avian influenza viruses (poultry) (Inf. with)	H5N8	Domestic	-	-	-	6	-	-	-	-	-	-	-
2021	Jan-Jun 2021	Europe	Poland	Świętokrzyskie	High pathogenicity avian influenza viruses (poultry) (Inf. with)	H5N8	Domestic	Birds	-	-	-	97	Animal	75	22	0	75	0
2021	Jan-Jun 2021	Europe	Poland	Świętokrzyskie	High pathogenicity avian influenza viruses (poultry) (Inf. with)	H5N8	Domestic	-	-	-	2	-	-	-	-	-	-	-
2021	Jan-Jun 2021	Europe	Poland	Warmińsko-Mazurskie	High pathogenicity avian influenza viruses (poultry) (Inf. with)	H5N8	Domestic	Birds	-	-	-	583337	Animal	92518	507045	0	76292	0
2021	Jan-Jun 2021	Europe	Poland	Warmińsko-Mazurskie	High pathogenicity avian influenza viruses (poultry) (Inf. with)	H5N8	Domestic	-	-	-	36	-	-	-	-	-	-	-
2021	Jan-Jun 2021	Europe	Poland	Wielkopolskie	High pathogenicity avian influenza viruses (poultry) (Inf. with)	H5N8	Domestic	Birds	-	-	-	2262819	Animal	369954	2208526	0	54293	0
2021	Jan-Jun 2021	Europe	Poland	Wielkopolskie	High pathogenicity avian influenza viruses (poultry) (Inf. with)	H5N8	Domestic	-	-	-	91	-	-	-	-	-	-	-
2021	Jan-Jun 2021	Europe	Poland	Zachodniopomorskie	High pathogenicity avian influenza viruses (poultry) (Inf. with)	H5N8	Domestic	Birds	-	-	-	19463	Animal	15920	19329	0	134	0
2021	Jan-Jun 2021	Europe	Poland	Zachodniopomorskie	High pathogenicity avian influenza viruses (poultry) (Inf. with)	H5N8	Domestic	-	-	-	2	-	-	-	-	-	-	-
2021	Jan-Jun 2021	Europe	Romania	Harghita	High pathogenicity avian influenza viruses (poultry) (Inf. with)	H5N8	Domestic	Birds	-	-	-	87	Animal	87	25	0	62	0
2021	Jan-Jun 2021	Europe	Romania	Harghita	High pathogenicity avian influenza viruses (poultry) (Inf. with)	H5N8	Domestic	-	-	-	2	-	-	-	-	-	-	-
2021	Jan-Jun 2021	Europe	Romania	Mureș	High pathogenicity avian influenza viruses (poultry) (Inf. with)	H5N8	Domestic	Birds	-	-	-	197535	Animal	197535	169684	0	9851	0
2021	Jan-Jun 2021	Europe	Romania	Mureș	High pathogenicity avian influenza viruses (poultry) (Inf. with)	H5N8	Domestic	-	-	-	4	-	-	-	-	-	-	-
2021	Jan-Jun 2021	Europe	Romania	Timiș	High pathogenicity avian influenza viruses (poultry) (Inf. with)	H5N5	Domestic	Birds	-	-	-	28	Animal	28	0	0	28	0
2021	Jan-Jun 2021	Europe	Romania	Timiș	High pathogenicity avian influenza viruses (poultry) (Inf. with)	H5N5	Domestic	-	-	-	1	-	-	-	-	-	-	-
2021	Jan-Jun 2021	Europe	Russia	Krasnodar	High pathogenicity avian influenza viruses (poultry) (Inf. with)	H5N8	Domestic	Birds	-	-	-	406286	Animal	244713	161573	0	244713	0
2021	Jan-Jun 2021	Europe	Russia	Krasnodar	High pathogenicity avian influenza viruses (poultry) (Inf. with)	H5N8	Domestic	-	-	-	1	-	-	-	-	-	-	-
2021	Jan-Jun 2021	Europe	Russia	Rostov	High pathogenicity avian influenza viruses (poultry) (Inf. with)	H5N8	Domestic	Birds	-	-	-	236522	Animal	84406	152116	0	84406	0
2021	Jan-Jun 2021	Europe	Russia	Rostov	High pathogenicity avian influenza viruses (poultry) (Inf. with)	H5N8	Domestic	-	-	-	1	-	-	-	-	-	-	-
2021	Jan-Jun 2021	Europe	Slovakia	Bratislavský	High pathogenicity avian influenza viruses (poultry) (Inf. with)	H5N1	Domestic	Birds	-	-	-	6	Animal	6	0	0	6	0
2021	Jan-Jun 2021	Europe	Slovakia	Bratislavský	High pathogenicity avian influenza viruses (poultry) (Inf. with)	H5N1	Domestic	-	-	-	1	-	-	-	-	-	-	-
2021	Jan-Jun 2021	Europe	Slovakia	Trnavský	High pathogenicity avian influenza viruses (poultry) (Inf. with)	H5N5	Domestic	Birds	-	-	-	70	Animal	70	18	0	52	-
2021	Jan-Jun 2021	Europe	Slovakia	Trnavský	High pathogenicity avian influenza viruses (poultry) (Inf. with)	H5N5	Domestic	-	-	-	1	-	-	-	-	-	-	-
2021	Jan-Jun 2021	Europe	Sweden	Halland	High pathogenicity avian influenza viruses (poultry) (Inf. with)	H5N8	Domestic	Birds	-	-	-	263	Animal	29	234	-	29	-
2021	Jan-Jun 2021	Europe	Sweden	Halland	High pathogenicity avian influenza viruses (poultry) (Inf. with)	H5N8	Domestic	-	-	-	1	-	-	-	-	-	-	-
2021	Jan-Jun 2021	Europe	Sweden	Kalmar	High pathogenicity avian influenza viruses (poultry) (Inf. with)	H5N5	Domestic	Birds	-	-	-	1928376	Animal	2450	1925926	0	2450	-
2021	Jan-Jun 2021	Europe	Sweden	Kalmar	High pathogenicity avian influenza viruses (poultry) (Inf. with)	H5N5	Domestic	-	-	-	1	-	-	-	-	-	-	-
2021	Jan-Jun 2021	Europe	Sweden	Östergötland	High pathogenicity avian influenza viruses (poultry) (Inf. with)	H5N8	Domestic	Birds	-	-	-	120400	Animal	10527	109873	0	10527	-
2021	Jan-Jun 2021	Europe	Sweden	Östergötland	High pathogenicity avian influenza viruses (poultry) (Inf. with)	H5N8	Domestic	-	-	-	5	-	-	-	-	-	-	-
2021	Jan-Jun 2021	Europe	Sweden	Skåne	High pathogenicity avian influenza viruses (poultry) (Inf. with)	H5N5	Domestic	Birds	-	-	-	18000	Animal	3000	15000	0	3000	0
2021	Jan-Jun 2021	Europe	Sweden	Skåne	High pathogenicity avian influenza viruses (poultry) (Inf. with)	H5N5	Domestic	-	-	-	1	-	-	-	-	-	-	-
2021	Jan-Jun 2021	Europe	Sweden	Skåne	High pathogenicity avian influenza viruses (poultry) (Inf. with)	H5N8	Domestic	Birds	-	-	-	192203	Animal	9481	181472	1350	9381	-
2021	Jan-Jun 2021	Europe	Sweden	Skåne	High pathogenicity avian influenza viruses (poultry) (Inf. with)	H5N8	Domestic	-	-	-	8	-	-	-	-	-	-	-
2021	Jan-Jun 2021	Europe	Ukraine	Donets'k	High pathogenicity avian influenza viruses (poultry) (Inf. with)	H5N8	Domestic	Birds	-	-	-	1202	Animal	373	829	0	373	0
2021	Jan-Jun 2021	Europe	Ukraine	Donets'k	High pathogenicity avian influenza viruses (poultry) (Inf. with)	H5N8	Domestic	-	-	-	2	-	-	-	-	-	-	-
2021	Jan-Jun 2021	Europe	Ukraine	Kiev	High pathogenicity avian influenza viruses (poultry) (Inf. with)	H5N8	Domestic	Birds	-	-	-	177	Animal	47	130	0	47	-
2021	Jan-Jun 2021	Europe	Ukraine	Kiev	High pathogenicity avian influenza viruses (poultry) (Inf. with)	H5N8	Domestic	-	-	-	2	-	-	-	-	-	-	-
2021	Jan-Jun 2021	Europe	Ukraine	Mykolayiv	High pathogenicity avian influenza viruses (poultry) (Inf. with)	H5 (N untyped)	Domestic	Birds	-	-	-	572	Animal	31	541	0	31	0
2021	Jan-Jun 2021	Europe	Ukraine	Mykolayiv	High pathogenicity avian influenza viruses (poultry) (Inf. with)	H5 (N untyped)	Domestic	-	-	-	2	-	-	-	-	-	-	-
2021	Jan-Jun 2021	Europe	United Kingdom	England	High pathogenicity avian influenza viruses (poultry) (Inf. with)	H5N1	Domestic	Birds	-	-	-	-	Animal	-	-	-	-	-
2021	Jan-Jun 2021	Europe	United Kingdom	England	High pathogenicity avian influenza viruses (poultry) (Inf. with)	H5N1	Domestic	-	-	-	2	-	-	-	-	-	-	-
2021	Jan-Jun 2021	Europe	United Kingdom	England	High pathogenicity avian influenza viruses (poultry) (Inf. with)	H5N8	Domestic	Birds	-	-	-	50676	Animal	2857	48276	0	2400	0
2021	Jan-Jun 2021	Europe	United Kingdom	England	High pathogenicity avian influenza viruses (poultry) (Inf. with)	H5N8	Domestic	-	-	-	2	-	-	-	-	-	-	-
2021	Jan-Jun 2021	Europe	United Kingdom	Scotland	High pathogenicity avian influenza viruses (poultry) (Inf. with)	H5N1	Domestic	Birds	-	-	-	-	Animal	14030	8000	0	6030	-
2021	Jan-Jun 2021	Europe	United Kingdom	Scotland	High pathogenicity avian influenza viruses (poultry) (Inf. with)	H5N1	Domestic	-	-	-	1	-	-	-	-	-	-	-
2021	Jan-Jun 2021	Europe	United Kingdom	Scotland	High pathogenicity avian influenza viruses (poultry) (Inf. with)	H5N8	Domestic	Birds	-	-	-	-	Animal	-	-	-	-	-
2021	Jan-Jun 2021	Europe	United Kingdom	Scotland	High pathogenicity avian influenza viruses (poultry) (Inf. with)	H5N8	Domestic	-	-	-	1	-	-	-	-	-	-	-
2021	Jan-Jun 2021	Europe	United Kingdom	Wales	High pathogenicity avian influenza viruses (poultry) (Inf. with)	H5N8	Domestic	Birds	-	-	-	1	Animal	0	0	0	0	-
2021	Jan-Jun 2021	Europe	United Kingdom	Wales	High pathogenicity avian influenza viruses (poultry) (Inf. with)	H5N8	Domestic	-	-	-	2	-	-	-	-	-	-	-
2021	Jan-Jun 2021	Europe	United Kingdom	Wales	High pathogenicity avian influenza viruses (poultry) (Inf. with)	H5N8	Wild	Common pheasant	-	-	-	1500	Animal	600	0	0	600	-
2021	Jul-Dec 2021	Africa	Benin	Sèmè-Kpodji	High pathogenicity avian influenza viruses (poultry) (Inf. with)	H5 (N untyped)	Domestic	Birds	3880	89074	1	6661	Animal	6626	-	-	6626	0
2021	Jul-Dec 2021	Africa	Benin	Sèmè-Kpodji	High pathogenicity avian influenza viruses (poultry) (Inf. with)	H5N1	Domestic	Birds	4198	94568	1	5661	Animal	5661	0	0	5661	0
2021	Jul-Dec 2021	Africa	Botswana	Kgatleng	High pathogenicity avian influenza viruses (poultry) (Inf. with)	H5N1	Domestic	Birds	3924	90504	1	25	Animal	8	17	0	8	0
2021	Jul-Dec 2021	Africa	Burkina Faso	Koubri	High pathogenicity avian influenza viruses (poultry) (Inf. with)	H5N1	Domestic	Birds	4267	95928	1	150000	Animal	117842	32158	0	117842	0
2021	Jul-Dec 2021	Africa	Cote D'Ivoire	Abidjan	High pathogenicity avian influenza viruses (poultry) (Inf. with)	H5N1	Domestic	Birds	4275	96265	1	32000	Animal	32000	27000	0	5000	0
2021	Jul-Dec 2021	Africa	Cote D'Ivoire	Bonoua	High pathogenicity avian influenza viruses (poultry) (Inf. with)	H5N1	Domestic	Birds	3861	89979	1	35000	Animal	4964	30036	-	4964	-
2021	Jul-Dec 2021	Africa	Cote D'Ivoire	Grand-Bassam	High pathogenicity avian influenza viruses (poultry) (Inf. with)	H5N1	Domestic	Birds	3861	-	2	80143	Animal	43574	36569	-	43574	-
2021	Jul-Dec 2021	Africa	Cote D'Ivoire	Grand-Bassam	High pathogenicity avian influenza viruses (poultry) (Inf. with)	H5N1	Domestic	Birds	4274	96266	1	11000	Animal	11000	174	0	10826	0
2021	Jul-Dec 2021	Africa	Egypt	Al Fayyum	High pathogenicity avian influenza viruses (poultry) (Inf. with)	H5N1	Domestic	Birds	-	-	-	100000	Animal	80000	90000	0	10000	29168
2021	Jul-Dec 2021	Africa	Egypt	Al Fayyum	High pathogenicity avian influenza viruses (poultry) (Inf. with)	H5N1	Domestic	-	-	-	1	-	-	-	-	-	-	-
2021	Jul-Dec 2021	Africa	Egypt	Al Isma`iliyah	High pathogenicity avian influenza viruses (poultry) (Inf. with)	H5N1	Domestic	Birds	-	-	-	30000	Animal	28000	29400	0	600	44000
2021	Jul-Dec 2021	Africa	Egypt	Al Isma`iliyah	High pathogenicity avian influenza viruses (poultry) (Inf. with)	H5N1	Domestic	-	-	-	1	-	-	-	-	-	-	-
2021	Jul-Dec 2021	Africa	Egypt	Al Minya	High pathogenicity avian influenza viruses (poultry) (Inf. with)	H5N1	Domestic	Birds	-	-	-	6000	Animal	5100	5820	0	180	24665
2021	Jul-Dec 2021	Africa	Egypt	Al Minya	High pathogenicity avian influenza viruses (poultry) (Inf. with)	H5N1	Domestic	-	-	-	1	-	-	-	-	-	-	-
2021	Jul-Dec 2021	Africa	Egypt	Al Qalyubiyah	High pathogenicity avian influenza viruses (poultry) (Inf. with)	H5N8	Domestic	Birds	-	-	-	2500	Animal	2000	2440	0	60	213619
2021	Jul-Dec 2021	Africa	Egypt	Al Qalyubiyah	High pathogenicity avian influenza viruses (poultry) (Inf. with)	H5N8	Domestic	-	-	-	1	-	-	-	-	-	-	-
2021	Jul-Dec 2021	Africa	Niger	Lamorde	High pathogenicity avian influenza viruses (poultry) (Inf. with)	H5N1	Domestic	Birds	4219	95033	1	18575	Animal	1400	17175	0	1400	0
2021	Jul-Dec 2021	Africa	Nigeria	Abia	High pathogenicity avian influenza viruses (poultry) (Inf. with)	H5N1	Domestic	Birds	-	-	-	7500	Animal	7500	3200	0	4300	0
2021	Jul-Dec 2021	Africa	Nigeria	Abia	High pathogenicity avian influenza viruses (poultry) (Inf. with)	H5N1	Domestic	-	-	-	2	-	-	-	-	-	-	-
2021	Jul-Dec 2021	Africa	Nigeria	Akwa Ibom	High pathogenicity avian influenza viruses (poultry) (Inf. with)	H5N1	Domestic	Birds	-	-	-	4964	Animal	4964	1000	0	3964	0
2021	Jul-Dec 2021	Africa	Nigeria	Akwa Ibom	High pathogenicity avian influenza viruses (poultry) (Inf. with)	H5N1	Domestic	-	-	-	1	-	-	-	-	-	-	-
2021	Jul-Dec 2021	Africa	Nigeria	Anambra	High pathogenicity avian influenza viruses (poultry) (Inf. with)	H5N1	Domestic	Birds	-	-	-	11500	Animal	11500	7700	0	3800	0
2021	Jul-Dec 2021	Africa	Nigeria	Anambra	High pathogenicity avian influenza viruses (poultry) (Inf. with)	H5N1	Domestic	-	-	-	2	-	-	-	-	-	-	-
2021	Jul-Dec 2021	Africa	Nigeria	Bauchi	High pathogenicity avian influenza viruses (poultry) (Inf. with)	H5N1	Domestic	Birds	-	-	-	32517	Animal	32517	29813	0	2704	0
2021	Jul-Dec 2021	Africa	Nigeria	Bauchi	High pathogenicity avian influenza viruses (poultry) (Inf. with)	H5N1	Domestic	-	-	-	6	-	-	-	-	-	-	-
2021	Jul-Dec 2021	Africa	Nigeria	Bayelsa	High pathogenicity avian influenza viruses (poultry) (Inf. with)	H5N1	Domestic	Birds	-	-	-	11300	Animal	11300	7060	0	4240	0
2021	Jul-Dec 2021	Africa	Nigeria	Bayelsa	High pathogenicity avian influenza viruses (poultry) (Inf. with)	H5N1	Domestic	-	-	-	5	-	-	-	-	-	-	-
2021	Jul-Dec 2021	Africa	Nigeria	Delta	High pathogenicity avian influenza viruses (poultry) (Inf. with)	H5N1	Domestic	Birds	-	-	-	286299	Animal	286299	187031	0	99268	0
2021	Jul-Dec 2021	Africa	Nigeria	Delta	High pathogenicity avian influenza viruses (poultry) (Inf. with)	H5N1	Domestic	-	-	-	17	-	-	-	-	-	-	-
2021	Jul-Dec 2021	Africa	Nigeria	Edo	High pathogenicity avian influenza viruses (poultry) (Inf. with)	H5N1	Domestic	Birds	-	-	-	8919	Animal	8919	7751	0	1168	0
2021	Jul-Dec 2021	Africa	Nigeria	Edo	High pathogenicity avian influenza viruses (poultry) (Inf. with)	H5N1	Domestic	-	-	-	3	-	-	-	-	-	-	-
2021	Jul-Dec 2021	Africa	Nigeria	Enugu	High pathogenicity avian influenza viruses (poultry) (Inf. with)	H5N1	Domestic	Birds	-	-	-	3820	Animal	3820	2815	0	1005	0
2021	Jul-Dec 2021	Africa	Nigeria	Enugu	High pathogenicity avian influenza viruses (poultry) (Inf. with)	H5N1	Domestic	-	-	-	2	-	-	-	-	-	-	-
2021	Jul-Dec 2021	Africa	Nigeria	Gombe	High pathogenicity avian influenza viruses (poultry) (Inf. with)	H5N1	Domestic	Birds	-	-	-	8112	Animal	8112	5297	0	2815	0
2021	Jul-Dec 2021	Africa	Nigeria	Gombe	High pathogenicity avian influenza viruses (poultry) (Inf. with)	H5N1	Domestic	-	-	-	5	-	-	-	-	-	-	-
2021	Jul-Dec 2021	Africa	Nigeria	Kano	High pathogenicity avian influenza viruses (poultry) (Inf. with)	H5N1	Domestic	Birds	-	-	-	32950	Animal	32950	28477	0	4473	0
2021	Jul-Dec 2021	Africa	Nigeria	Kano	High pathogenicity avian influenza viruses (poultry) (Inf. with)	H5N1	Domestic	-	-	-	8	-	-	-	-	-	-	-
2021	Jul-Dec 2021	Africa	Nigeria	Lagos	High pathogenicity avian influenza viruses (poultry) (Inf. with)	H5N1	Domestic	Birds	-	-	-	119775	Animal	119775	105464	0	14311	0
2021	Jul-Dec 2021	Africa	Nigeria	Lagos	High pathogenicity avian influenza viruses (poultry) (Inf. with)	H5N1	Domestic	-	-	-	80	-	-	-	-	-	-	-
2021	Jul-Dec 2021	Africa	Nigeria	Niger	High pathogenicity avian influenza viruses (poultry) (Inf. with)	H5N1	Domestic	Birds	-	-	-	14115	Animal	14115	10295	0	3820	0
2021	Jul-Dec 2021	Africa	Nigeria	Niger	High pathogenicity avian influenza viruses (poultry) (Inf. with)	H5N1	Domestic	-	-	-	6	-	-	-	-	-	-	-
2021	Jul-Dec 2021	Africa	Nigeria	Ogun	High pathogenicity avian influenza viruses (poultry) (Inf. with)	H5N1	Domestic	Birds	-	-	-	133064	Animal	133064	101710	0	31354	0
2021	Jul-Dec 2021	Africa	Nigeria	Ogun	High pathogenicity avian influenza viruses (poultry) (Inf. with)	H5N1	Domestic	-	-	-	10	-	-	-	-	-	-	-
2021	Jul-Dec 2021	Africa	Nigeria	Oyo	High pathogenicity avian influenza viruses (poultry) (Inf. with)	H5N1	Domestic	Birds	-	-	-	17843	Animal	17643	14077	0	3766	0
2021	Jul-Dec 2021	Africa	Nigeria	Oyo	High pathogenicity avian influenza viruses (poultry) (Inf. with)	H5N1	Domestic	-	-	-	6	-	-	-	-	-	-	-
2021	Jul-Dec 2021	Africa	Nigeria	Plateau	High pathogenicity avian influenza viruses (poultry) (Inf. with)	H5N1	Domestic	Birds	-	-	-	13155	Animal	13065	11140	0	2015	0
2021	Jul-Dec 2021	Africa	Nigeria	Plateau	High pathogenicity avian influenza viruses (poultry) (Inf. with)	H5N1	Domestic	-	-	-	4	-	-	-	-	-	-	-
2021	Jul-Dec 2021	Africa	Nigeria	Rivers	High pathogenicity avian influenza viruses (poultry) (Inf. with)	H5N1	Domestic	Birds	-	-	-	45301	Animal	45301	23342	0	21959	0
2021	Jul-Dec 2021	Africa	Nigeria	Rivers	High pathogenicity avian influenza viruses (poultry) (Inf. with)	H5N1	Domestic	-	-	-	11	-	-	-	-	-	-	-
2021	Jul-Dec 2021	Africa	Nigeria	Taraba	High pathogenicity avian influenza viruses (poultry) (Inf. with)	H5N1	Domestic	Birds	-	-	-	2000	Animal	2000	1313	0	687	0
2021	Jul-Dec 2021	Africa	Nigeria	Taraba	High pathogenicity avian influenza viruses (poultry) (Inf. with)	H5N1	Domestic	-	-	-	1	-	-	-	-	-	-	-
2021	Jul-Dec 2021	Africa	South Africa	Eastern Cape	High pathogenicity avian influenza viruses (poultry) (Inf. with)	H5N1	Domestic	Birds	-	-	-	641	Animal	82	70	0	82	0
2021	Jul-Dec 2021	Africa	South Africa	Eastern Cape	High pathogenicity avian influenza viruses (poultry) (Inf. with)	H5N1	Domestic	-	-	-	2	-	-	-	-	-	-	-
2021	Jul-Dec 2021	Africa	South Africa	Gauteng	High pathogenicity avian influenza viruses (poultry) (Inf. with)	H5N1	Domestic	Birds	-	-	-	351177	Animal	68038	283295	0	67882	0
2021	Jul-Dec 2021	Africa	South Africa	Gauteng	High pathogenicity avian influenza viruses (poultry) (Inf. with)	H5N1	Domestic	-	-	-	12	-	-	-	-	-	-	-
2021	Jul-Dec 2021	Africa	South Africa	KwaZulu-Natal	High pathogenicity avian influenza viruses (poultry) (Inf. with)	H5N1	Domestic	Birds	-	-	-	272125	Animal	5284	290035	0	5026	0
2021	Jul-Dec 2021	Africa	South Africa	KwaZulu-Natal	High pathogenicity avian influenza viruses (poultry) (Inf. with)	H5N1	Domestic	-	-	-	14	-	-	-	-	-	-	-
2021	Jul-Dec 2021	Africa	South Africa	Western Cape	High pathogenicity avian influenza viruses (poultry) (Inf. with)	H5N1	Domestic	Birds	-	-	-	410851	Animal	793	207996	0	607	0
2021	Jul-Dec 2021	Africa	South Africa	Western Cape	High pathogenicity avian influenza viruses (poultry) (Inf. with)	H5N1	Domestic	-	-	-	10	-	-	-	-	-	-	-
2021	Jul-Dec 2021	Africa	Togo	Golfe (incl Lomé)	High pathogenicity avian influenza viruses (poultry) (Inf. with)	H5N1	Domestic	Birds	3850	88031	1	1590	Animal	129	1461	-	129	-
2021	Jul-Dec 2021	Africa	Togo	Golfe (incl Lomé)	High pathogenicity avian influenza viruses (poultry) (Inf. with)	H5N1	Domestic	Birds	3919	90451	1	1880	Animal	1040	1001	0	879	0
2021	Jul-Dec 2021	Africa	Togo	Zio	High pathogenicity avian influenza viruses (poultry) (Inf. with)	H5N1	Domestic	Birds	4033	92062	1	3000	Animal	1105	1895	0	1105	0
2021	Jul-Dec 2021	Asia	Chinese Taipei	Changhua	High pathogenicity avian influenza viruses (poultry) (Inf. with)	H5N2	Domestic	Birds	-	-	-	101248	Animal	12031	89217	0	12031	0
2021	Jul-Dec 2021	Asia	Chinese Taipei	Changhua	High pathogenicity avian influenza viruses (poultry) (Inf. with)	H5N2	Domestic	-	-	-	3	-	-	-	-	-	-	-
2021	Jul-Dec 2021	Asia	Chinese Taipei	Nantou	High pathogenicity avian influenza viruses (poultry) (Inf. with)	H5N2	Domestic	Birds	-	-	-	50	Animal	50	0	0	50	0
2021	Jul-Dec 2021	Asia	Chinese Taipei	Nantou	High pathogenicity avian influenza viruses (poultry) (Inf. with)	H5N2	Domestic	-	-	-	1	-	-	-	-	-	-	-
2021	Jul-Dec 2021	Asia	Chinese Taipei	Pingtung	High pathogenicity avian influenza viruses (poultry) (Inf. with)	H5N2	Domestic	Birds	-	-	-	2849	Animal	137	0	2755	94	0
2021	Jul-Dec 2021	Asia	Chinese Taipei	Pingtung	High pathogenicity avian influenza viruses (poultry) (Inf. with)	H5N2	Domestic	-	-	-	1	-	-	-	-	-	-	-
2021	Jul-Dec 2021	Asia	Chinese Taipei	Taipei	High pathogenicity avian influenza viruses (poultry) (Inf. with)	H5N5	Domestic	Birds	-	-	-	13	Animal	1	13	0	0	-
2021	Jul-Dec 2021	Asia	Chinese Taipei	Taipei	High pathogenicity avian influenza viruses (poultry) (Inf. with)	H5N5	Domestic	-	-	-	1	-	-	-	-	-	-	-
2021	Jul-Dec 2021	Asia	Chinese Taipei	Taoyuan	High pathogenicity avian influenza viruses (poultry) (Inf. with)	H5N2	Domestic	Birds	-	-	-	300	Animal	-	-	-	0	-
2021	Jul-Dec 2021	Asia	Chinese Taipei	Taoyuan	High pathogenicity avian influenza viruses (poultry) (Inf. with)	H5N2	Domestic	-	-	-	1	-	-	-	-	-	-	-
2021	Jul-Dec 2021	Asia	Chinese Taipei	Yunlin	High pathogenicity avian influenza viruses (poultry) (Inf. with)	H5N2	Domestic	Birds	-	-	-	76553	Animal	6359	70234	0	6319	0
2021	Jul-Dec 2021	Asia	Chinese Taipei	Yunlin	High pathogenicity avian influenza viruses (poultry) (Inf. with)	H5N2	Domestic	-	-	-	8	-	-	-	-	-	-	-
2021	Jul-Dec 2021	Asia	Chinese Taipei	Yunlin	High pathogenicity avian influenza viruses (poultry) (Inf. with)	H5N5	Domestic	Birds	-	-	-	62423	Animal	4257	58186	0	4237	0
2021	Jul-Dec 2021	Asia	Chinese Taipei	Yunlin	High pathogenicity avian influenza viruses (poultry) (Inf. with)	H5N5	Domestic	-	-	-	11	-	-	-	-	-	-	-
2021	Jul-Dec 2021	Asia	India	Kerala	High pathogenicity avian influenza viruses (poultry) (Inf. with)	H5N1	Domestic	Birds	-	-	-	169334	Animal	87685	123076	-	45808	-
2021	Jul-Dec 2021	Asia	India	Kerala	High pathogenicity avian influenza viruses (poultry) (Inf. with)	H5N1	Domestic	-	-	-	20	-	-	-	-	-	-	-
2021	Jul-Dec 2021	Asia	India	Kerala	High pathogenicity avian influenza viruses (poultry) (Inf. with)	H5N8	Domestic	Birds	-	-	-	169334	Animal	87685	123076	-	45808	-
2021	Jul-Dec 2021	Asia	India	Kerala	High pathogenicity avian influenza viruses (poultry) (Inf. with)	H5N8	Domestic	-	-	-	20	-	-	-	-	-	-	-
2021	Jul-Dec 2021	Asia	Indonesia	Indonesia	High pathogenicity avian influenza viruses (poultry) (Inf. with)	H5N1	Domestic	Birds	-	-	-	-	Animal	2849	-	-	2707	-
2021	Jul-Dec 2021	Asia	Indonesia	Indonesia	High pathogenicity avian influenza viruses (poultry) (Inf. with)	H5N1	Domestic	-	-	-	10	-	-	-	-	-	-	-
2021	Jul-Dec 2021	Asia	Iran	Garmsar	High pathogenicity avian influenza viruses (poultry) (Inf. with)	H5N5	Domestic	Birds	4091	92787	1	43	Animal	43	16	0	27	0
2021	Jul-Dec 2021	Asia	Iran	Germi	High pathogenicity avian influenza viruses (poultry) (Inf. with)	H5N5	Domestic	Birds	4091	-	2	600	Animal	600	265	0	335	0
2021	Jul-Dec 2021	Asia	Iran	Juybar	High pathogenicity avian influenza viruses (poultry) (Inf. with)	H5N5	Domestic	Birds	4091	93066	1	2000	Animal	500	1600	0	400	0
2021	Jul-Dec 2021	Asia	Iran	Rasht	High pathogenicity avian influenza viruses (poultry) (Inf. with)	H5N5	Domestic	Birds	4091	-	2	34706	Animal	34706	33968	0	738	0
2021	Jul-Dec 2021	Asia	Israel	Golan	High pathogenicity avian influenza viruses (poultry) (Inf. with)	H5N1	Domestic	Birds	-	-	-	67743	Animal	3300	67565	0	178	0
2021	Jul-Dec 2021	Asia	Israel	Golan	High pathogenicity avian influenza viruses (poultry) (Inf. with)	H5N1	Domestic	-	-	-	2	-	-	-	-	-	-	-
2021	Jul-Dec 2021	Asia	Israel	HaDarom	High pathogenicity avian influenza viruses (poultry) (Inf. with)	H5N1	Domestic	Birds	-	-	-	30500	Animal	7000	25000	0	5500	0
2021	Jul-Dec 2021	Asia	Israel	HaDarom	High pathogenicity avian influenza viruses (poultry) (Inf. with)	H5N1	Domestic	-	-	-	2	-	-	-	-	-	-	-
2021	Jul-Dec 2021	Asia	Israel	Haifa	High pathogenicity avian influenza viruses (poultry) (Inf. with)	H5N1	Domestic	Birds	-	-	-	4927	Animal	700	4427	0	500	0
2021	Jul-Dec 2021	Asia	Israel	Haifa	High pathogenicity avian influenza viruses (poultry) (Inf. with)	H5N1	Domestic	-	-	-	1	-	-	-	-	-	-	-
2021	Jul-Dec 2021	Asia	Israel	HaMerkaz	High pathogenicity avian influenza viruses (poultry) (Inf. with)	H5N1	Domestic	Birds	-	-	-	32350	Animal	1000	31850	0	500	0
2021	Jul-Dec 2021	Asia	Israel	HaMerkaz	High pathogenicity avian influenza viruses (poultry) (Inf. with)	H5N1	Domestic	-	-	-	1	-	-	-	-	-	-	-
2021	Jul-Dec 2021	Asia	Israel	HaZafon	High pathogenicity avian influenza viruses (poultry) (Inf. with)	H5N1	Domestic	Birds	-	-	-	665532	Animal	29380	647302	0	18230	0
2021	Jul-Dec 2021	Asia	Israel	HaZafon	High pathogenicity avian influenza viruses (poultry) (Inf. with)	H5N1	Domestic	-	-	-	66	-	-	-	-	-	-	-
2021	Jul-Dec 2021	Asia	Japan	Akita	High pathogenicity avian influenza viruses (poultry) (Inf. with)	H5N8	Domestic	Birds	-	-	-	143000	Animal	89	142911	0	89	0
2021	Jul-Dec 2021	Asia	Japan	Akita	High pathogenicity avian influenza viruses (poultry) (Inf. with)	H5N8	Domestic	-	-	-	1	-	-	-	-	-	-	-
2021	Jul-Dec 2021	Asia	Japan	Aomori	High pathogenicity avian influenza viruses (poultry) (Inf. with)	H5N1	Domestic	Birds	-	-	-	7000	Animal	130	6870	0	130	0
2021	Jul-Dec 2021	Asia	Japan	Aomori	High pathogenicity avian influenza viruses (poultry) (Inf. with)	H5N1	Domestic	-	-	-	1	-	-	-	-	-	-	-
2021	Jul-Dec 2021	Asia	Japan	Chiba	High pathogenicity avian influenza viruses (poultry) (Inf. with)	H5N1	Domestic	Birds	-	-	-	340	Animal	3	337	0	3	0
2021	Jul-Dec 2021	Asia	Japan	Chiba	High pathogenicity avian influenza viruses (poultry) (Inf. with)	H5N1	Domestic	-	-	-	1	-	-	-	-	-	-	-
2021	Jul-Dec 2021	Asia	Japan	Ehime	High pathogenicity avian influenza viruses (poultry) (Inf. with)	H5N1	Domestic	Birds	-	-	-	130000	Animal	30	129970	0	30	0
2021	Jul-Dec 2021	Asia	Japan	Ehime	High pathogenicity avian influenza viruses (poultry) (Inf. with)	H5N1	Domestic	-	-	-	1	-	-	-	-	-	-	-
2021	Jul-Dec 2021	Asia	Japan	Hiroshima	High pathogenicity avian influenza viruses (poultry) (Inf. with)	H5N1	Domestic	Birds	-	-	-	30000	Animal	100	29900	0	100	0
2021	Jul-Dec 2021	Asia	Japan	Hiroshima	High pathogenicity avian influenza viruses (poultry) (Inf. with)	H5N1	Domestic	-	-	-	1	-	-	-	-	-	-	-
2021	Jul-Dec 2021	Asia	Japan	Hyōgo	High pathogenicity avian influenza viruses (poultry) (Inf. with)	H5N1	Domestic	Birds	-	-	-	155000	Animal	70	154930	0	70	0
2021	Jul-Dec 2021	Asia	Japan	Hyōgo	High pathogenicity avian influenza viruses (poultry) (Inf. with)	H5N1	Domestic	-	-	-	1	-	-	-	-	-	-	-
2021	Jul-Dec 2021	Asia	Japan	Kagoshima	High pathogenicity avian influenza viruses (poultry) (Inf. with)	H5N1	Domestic	Birds	-	-	-	38500	Animal	23	38477	0	23	0
2021	Jul-Dec 2021	Asia	Japan	Kagoshima	High pathogenicity avian influenza viruses (poultry) (Inf. with)	H5N1	Domestic	-	-	-	1	-	-	-	-	-	-	-
2021	Jul-Dec 2021	Asia	Japan	Kagoshima	High pathogenicity avian influenza viruses (poultry) (Inf. with)	H5N8	Domestic	Birds	-	-	-	9200	Animal	3	9197	0	3	0
2021	Jul-Dec 2021	Asia	Japan	Kagoshima	High pathogenicity avian influenza viruses (poultry) (Inf. with)	H5N8	Domestic	-	-	-	1	-	-	-	-	-	-	-
2021	Jul-Dec 2021	Asia	Japan	Kumamoto	High pathogenicity avian influenza viruses (poultry) (Inf. with)	H5N1	Domestic	Birds	-	-	-	67000	Animal	34	66966	0	34	0
2021	Jul-Dec 2021	Asia	Japan	Kumamoto	High pathogenicity avian influenza viruses (poultry) (Inf. with)	H5N1	Domestic	-	-	-	1	-	-	-	-	-	-	-
2021	Jul-Dec 2021	Asia	Japan	Saitama	High pathogenicity avian influenza viruses (poultry) (Inf. with)	H5N1	Domestic	Birds	-	-	-	17000	Animal	20	16980	0	20	0
2021	Jul-Dec 2021	Asia	Japan	Saitama	High pathogenicity avian influenza viruses (poultry) (Inf. with)	H5N1	Domestic	-	-	-	1	-	-	-	-	-	-	-
2021	Jul-Dec 2021	Asia	Kazakhstan	Arshalynskiy	High pathogenicity avian influenza viruses (poultry) (Inf. with)	H5 (N untyped)	Domestic	Birds	3973	92086	1	160	Animal	76	84	-	76	-
2021	Jul-Dec 2021	Asia	Kazakhstan	Bulaevskiy	High pathogenicity avian influenza viruses (poultry) (Inf. with)	H5 (N untyped)	Domestic	Birds	3973	91359	1	3499	Animal	1371	2128	-	1371	-
2021	Jul-Dec 2021	Asia	Kazakhstan	Kachirskiy	High pathogenicity avian influenza viruses (poultry) (Inf. with)	H5 (N untyped)	Domestic	Birds	3973	92172	1	260	Animal	102	158	-	102	-
2021	Jul-Dec 2021	Asia	Kazakhstan	Mugalzharskiy	High pathogenicity avian influenza viruses (poultry) (Inf. with)	H5 (N untyped)	Domestic	Birds	3973	91458	1	1052	Animal	376	676	-	376	-
2021	Jul-Dec 2021	Asia	Kazakhstan	Tselinogradskiy	High pathogenicity avian influenza viruses (poultry) (Inf. with)	H5 (N untyped)	Domestic	Birds	3973	91811	1	337	Animal	285	52	-	285	-
2021	Jul-Dec 2021	Asia	Korea (Rep. of)	Asan	High pathogenicity avian influenza viruses (poultry) (Inf. with)	H5N1	Domestic	Birds	4067	94161	1	65000	Animal	100	64900	0	100	0
2021	Jul-Dec 2021	Asia	Korea (Rep. of)	Buan	High pathogenicity avian influenza viruses (poultry) (Inf. with)	H5N1	Domestic	Birds	4067	94711	1	10280	Animal	9	10271	0	9	0
2021	Jul-Dec 2021	Asia	Korea (Rep. of)	Cheonan	High pathogenicity avian influenza viruses (poultry) (Inf. with)	H5N1	Domestic	Birds	4067	-	2	154800	Animal	315	154485	0	315	0
2021	Jul-Dec 2021	Asia	Korea (Rep. of)	Damyang	High pathogenicity avian influenza viruses (poultry) (Inf. with)	H5N1	Domestic	Birds	4067	92974	1	10000	Animal	-	10000	0	0	0
2021	Jul-Dec 2021	Asia	Korea (Rep. of)	Eumseong	High pathogenicity avian influenza viruses (poultry) (Inf. with)	H5N1	Domestic	Birds	4067	-	4	901376	Animal	1500	899876	0	1500	0
2021	Jul-Dec 2021	Asia	Korea (Rep. of)	Gangjin	High pathogenicity avian influenza viruses (poultry) (Inf. with)	H5N1	Domestic	Birds	4067	92971	1	24300	Animal	-	24300	0	0	0
2021	Jul-Dec 2021	Asia	Korea (Rep. of)	Muan	High pathogenicity avian influenza viruses (poultry) (Inf. with)	H5N1	Domestic	Birds	4067	-	2	43000	Animal	0	43000	0	0	0
2021	Jul-Dec 2021	Asia	Korea (Rep. of)	Naju	High pathogenicity avian influenza viruses (poultry) (Inf. with)	H5N1	Domestic	Birds	4067	-	2	68400	Animal	-	68400	0	0	0
2021	Jul-Dec 2021	Asia	Korea (Rep. of)	Yeongam	High pathogenicity avian influenza viruses (poultry) (Inf. with)	H5N1	Domestic	Birds	4067	-	3	109383	Animal	80	109303	0	80	0
2021	Jul-Dec 2021	Asia	Korea (Rep. of)	Yeongi	High pathogenicity avian influenza viruses (poultry) (Inf. with)	H5N1	Domestic	Birds	4067	-	2	405161	Animal	150	405011	0	150	0
2021	Jul-Dec 2021	Asia	Laos	Xiangkhoang	High pathogenicity avian influenza viruses (poultry) (Inf. with)	H5 (N untyped)	Domestic	Birds	-	-	-	415	Animal	415	0	0	415	0
2021	Jul-Dec 2021	Asia	Laos	Xiangkhoang	High pathogenicity avian influenza viruses (poultry) (Inf. with)	H5 (N untyped)	Domestic	-	-	-	1	-	-	-	-	-	-	-
2021	Jul-Dec 2021	Asia	Pakistan	N.W.F.P.	High pathogenicity avian influenza viruses (poultry) (Inf. with)	H5 (N untyped)	Domestic	Birds	-	-	-	6700	Animal	430	0	0	430	0
2021	Jul-Dec 2021	Asia	Pakistan	N.W.F.P.	High pathogenicity avian influenza viruses (poultry) (Inf. with)	H5 (N untyped)	Domestic	-	-	-	4	-	-	-	-	-	-	-
2021	Jul-Dec 2021	Asia	Pakistan	Punjab	High pathogenicity avian influenza viruses (poultry) (Inf. with)	H5N8	Domestic	Birds	-	-	-	3000	Animal	3000	0	0	3000	0
2021	Jul-Dec 2021	Asia	Pakistan	Punjab	High pathogenicity avian influenza viruses (poultry) (Inf. with)	H5N8	Domestic	-	-	-	1	-	-	-	-	-	-	-
2021	Jul-Dec 2021	Asia	Vietnam	Ái Nghĩa	High pathogenicity avian influenza viruses (poultry) (Inf. with)	H5N8	Domestic	Birds	3790	94788	1	450	Animal	200	350	0	100	-
2021	Jul-Dec 2021	Asia	Vietnam	Ba Trại	High pathogenicity avian influenza viruses (poultry) (Inf. with)	H5N8	Domestic	Birds	3790	89125	1	750	Animal	200	630	0	120	-
2021	Jul-Dec 2021	Asia	Vietnam	Bình Dương	High pathogenicity avian influenza viruses (poultry) (Inf. with)	H5N8	Domestic	Birds	3790	94777	1	800	Animal	600	500	0	300	-
2021	Jul-Dec 2021	Asia	Vietnam	Cẩm Hòa	High pathogenicity avian influenza viruses (poultry) (Inf. with)	H5N8	Domestic	Birds	3790	89123	1	1326	Animal	686	876	0	450	-
2021	Jul-Dec 2021	Asia	Vietnam	Cẩm Lĩnh	High pathogenicity avian influenza viruses (poultry) (Inf. with)	H5N8	Domestic	Birds	3790	87594	1	1778	Animal	800	1178	-	600	-
2021	Jul-Dec 2021	Asia	Vietnam	Cam Tuyền	High pathogenicity avian influenza viruses (poultry) (Inf. with)	H5N8	Domestic	Birds	3790	90913	1	55	Animal	20	45	0	10	-
2021	Jul-Dec 2021	Asia	Vietnam	Chi Lăng	High pathogenicity avian influenza viruses (poultry) (Inf. with)	H5N6	Domestic	Birds	3300	-	2	592	Animal	592	392	0	200	-
2021	Jul-Dec 2021	Asia	Vietnam	Đại Đồng	High pathogenicity avian influenza viruses (poultry) (Inf. with)	H5N8	Domestic	Birds	3790	94772	1	91	Animal	45	71	0	20	-
2021	Jul-Dec 2021	Asia	Vietnam	Đào Viên	High pathogenicity avian influenza viruses (poultry) (Inf. with)	H5N8	Domestic	Birds	3790	89126	1	3450	Animal	1660	2600	0	850	-
2021	Jul-Dec 2021	Asia	Vietnam	Đề Thám	High pathogenicity avian influenza viruses (poultry) (Inf. with)	H5N8	Domestic	Birds	3790	-	2	1604	Animal	875	1243	0	361	-
2021	Jul-Dec 2021	Asia	Vietnam	Ea Na	High pathogenicity avian influenza viruses (poultry) (Inf. with)	H5N6	Domestic	Birds	3300	89205	1	5275	Animal	4500	3625	0	1650	-
2021	Jul-Dec 2021	Asia	Vietnam	Hải Thượng	High pathogenicity avian influenza viruses (poultry) (Inf. with)	H5N1	Domestic	Birds	4221	95021	1	4344	Animal	2000	2344	0	2000	-
2021	Jul-Dec 2021	Asia	Vietnam	Hòa Cư	High pathogenicity avian influenza viruses (poultry) (Inf. with)	H5N8	Domestic	Birds	3790	90914	1	108	Animal	78	70	0	38	-
2021	Jul-Dec 2021	Asia	Vietnam	Hồng Định	High pathogenicity avian influenza viruses (poultry) (Inf. with)	H5N6	Domestic	Birds	3300	90912	1	189	Animal	120	13	0	55	-
2021	Jul-Dec 2021	Asia	Vietnam	Khánh Dương	High pathogenicity avian influenza viruses (poultry) (Inf. with)	H5N8	Domestic	Birds	3790	94781	1	2294	Animal	1000	1734	0	560	-
2021	Jul-Dec 2021	Asia	Vietnam	Long Bình	High pathogenicity avian influenza viruses (poultry) (Inf. with)	H5N1	Domestic	Birds	4221	95018	1	12000	Animal	8000	7680	0	4320	-
2021	Jul-Dec 2021	Asia	Vietnam	Quảng Điền	High pathogenicity avian influenza viruses (poultry) (Inf. with)	H5N8	Domestic	Birds	3790	94787	1	500	Animal	300	350	0	150	-
2021	Jul-Dec 2021	Asia	Vietnam	Quảng Minh	High pathogenicity avian influenza viruses (poultry) (Inf. with)	H5N8	Domestic	Birds	3790	94778	1	5000	Animal	3200	3000	0	2000	-
2021	Jul-Dec 2021	Asia	Vietnam	Quỳnh Xuân	High pathogenicity avian influenza viruses (poultry) (Inf. with)	H5N1	Domestic	Birds	4221	95019	1	80	Animal	60	60	0	20	-
2021	Jul-Dec 2021	Asia	Vietnam	Tân Thanh	High pathogenicity avian influenza viruses (poultry) (Inf. with)	H5N8	Domestic	Birds	3790	94773	1	44	Animal	18	24	0	20	-
2021	Jul-Dec 2021	Asia	Vietnam	Thạnh Bình	High pathogenicity avian influenza viruses (poultry) (Inf. with)	H5N1	Domestic	Birds	4221	95022	1	35	Animal	15	15	0	20	-
2021	Jul-Dec 2021	Asia	Vietnam	Thanh Nê	High pathogenicity avian influenza viruses (poultry) (Inf. with)	H5N8	Domestic	Birds	3790	89124	1	3411	Animal	1560	2556	0	855	-
2021	Jul-Dec 2021	Asia	Vietnam	Thanh Phú	High pathogenicity avian influenza viruses (poultry) (Inf. with)	H5N8	Domestic	Birds	3790	94774	1	5000	Animal	1000	4500	0	500	-
2021	Jul-Dec 2021	Asia	Vietnam	Trà Sơn	High pathogenicity avian influenza viruses (poultry) (Inf. with)	H5N8	Domestic	Birds	3790	94783	1	800	Animal	550	600	0	200	-
2021	Jul-Dec 2021	Asia	Vietnam	Triệu Thượng	High pathogenicity avian influenza viruses (poultry) (Inf. with)	H5N8	Domestic	Birds	3790	94786	1	5560	Animal	3250	3760	0	1800	-
2021	Jul-Dec 2021	Asia	Vietnam	Trực Thuận	High pathogenicity avian influenza viruses (poultry) (Inf. with)	H5N8	Domestic	Birds	3790	94785	1	1020	Animal	520	540	0	480	-
2021	Jul-Dec 2021	Asia	Vietnam	Trung Sơn	High pathogenicity avian influenza viruses (poultry) (Inf. with)	H5N8	Domestic	Birds	3790	94789	1	849	Animal	510	589	0	260	-
2021	Jul-Dec 2021	Asia	Vietnam	Viên Thành	High pathogenicity avian influenza viruses (poultry) (Inf. with)	H5N6	Domestic	Birds	3300	89122	1	500	Animal	360	400	0	100	-
2021	Jul-Dec 2021	Asia	Vietnam	Xuân Thiện	High pathogenicity avian influenza viruses (poultry) (Inf. with)	H5N8	Domestic	Birds	3790	94776	1	1030	Animal	720	680	0	350	-
2021	Jul-Dec 2021	Asia	Vietnam	Yên Bình	High pathogenicity avian influenza viruses (poultry) (Inf. with)	H5N8	Domestic	Birds	3790	89128	1	400	Animal	250	300	0	100	-
2021	Jul-Dec 2021	Asia	Vietnam	Yên Đồng	High pathogenicity avian influenza viruses (poultry) (Inf. with)	H5N8	Domestic	Birds	3790	94780	1	529	Animal	215	394	0	135	-
2021	Jul-Dec 2021	Asia	Vietnam	Yên Thái	High pathogenicity avian influenza viruses (poultry) (Inf. with)	H5N1	Domestic	Birds	4221	95020	1	1685	Animal	760	1235	0	450	-
2021	Jul-Dec 2021	Europe	Belgium	Antwerpen	High pathogenicity avian influenza viruses (poultry) (Inf. with)	H5N1	Domestic	Birds	-	-	-	38978	Animal	401	38577	0	401	0
2021	Jul-Dec 2021	Europe	Belgium	Antwerpen	High pathogenicity avian influenza viruses (poultry) (Inf. with)	H5N1	Domestic	-	-	-	1	-	-	-	-	-	-	-
2021	Jul-Dec 2021	Europe	Belgium	West-Vlaanderen	High pathogenicity avian influenza viruses (poultry) (Inf. with)	H5N1	Domestic	Birds	-	-	-	188460	Animal	1345	187115	0	1345	0
2021	Jul-Dec 2021	Europe	Belgium	West-Vlaanderen	High pathogenicity avian influenza viruses (poultry) (Inf. with)	H5N1	Domestic	-	-	-	2	-	-	-	-	-	-	-
2021	Jul-Dec 2021	Europe	Bulgaria	Bratya Daskalovi	High pathogenicity avian influenza viruses (poultry) (Inf. with)	-	Domestic	Birds	4205	94718	1	6390	Animal	20	-	-	-	-
2021	Jul-Dec 2021	Europe	Bulgaria	Haskovo	High pathogenicity avian influenza viruses (poultry) (Inf. with)	-	Domestic	Birds	4206	94719	1	39950	Animal	1000	39950	-	-	-
2021	Jul-Dec 2021	Europe	Bulgaria	Maritsa	High pathogenicity avian influenza viruses (poultry) (Inf. with)	-	Domestic	Birds	4138	93342	1	33120	Animal	-	32708	-	412	-
2021	Jul-Dec 2021	Europe	Bulgaria	Maritsa	High pathogenicity avian influenza viruses (poultry) (Inf. with)	-	Wild	Phasianidae (unidentified)	4138	93348	1	685	Animal	205	480	-	205	-
2021	Jul-Dec 2021	Europe	Bulgaria	Rodopi	High pathogenicity avian influenza viruses (poultry) (Inf. with)	-	Domestic	Birds	4138	-	2	86067	Animal	1	85366	-	701	-
2021	Jul-Dec 2021	Europe	Croatia	Sisak	High pathogenicity avian influenza viruses (poultry) (Inf. with)	H5N1	Domestic	Birds	4111	92967	1	93	Animal	36	57	0	36	0
2021	Jul-Dec 2021	Europe	Czech Republic	Jihočeský	High pathogenicity avian influenza viruses (poultry) (Inf. with)	H5N1	Domestic	Birds	-	-	-	1516	Animal	1516	4260	-	146	-
2021	Jul-Dec 2021	Europe	Czech Republic	Jihočeský	High pathogenicity avian influenza viruses (poultry) (Inf. with)	H5N1	Domestic	-	-	-	2	-	-	-	-	-	-	-
2021	Jul-Dec 2021	Europe	Czech Republic	Jihomoravský	High pathogenicity avian influenza viruses (poultry) (Inf. with)	H5N1	Domestic	Birds	-	-	-	6524	Animal	-	5524	0	1000	0
2021	Jul-Dec 2021	Europe	Czech Republic	Jihomoravský	High pathogenicity avian influenza viruses (poultry) (Inf. with)	H5N1	Domestic	-	-	-	1	-	-	-	-	-	-	-
2021	Jul-Dec 2021	Europe	Czech Republic	Středočeský	High pathogenicity avian influenza viruses (poultry) (Inf. with)	H5N1	Domestic	Birds	-	-	-	33	Animal	6	27	-	6	-
2021	Jul-Dec 2021	Europe	Czech Republic	Středočeský	High pathogenicity avian influenza viruses (poultry) (Inf. with)	H5N1	Domestic	-	-	-	1	-	-	-	-	-	-	-
2021	Jul-Dec 2021	Europe	Czech Republic	Ústecký	High pathogenicity avian influenza viruses (poultry) (Inf. with)	H5N1	Domestic	Birds	-	-	-	192370	Animal	-	50000	0	142370	0
2021	Jul-Dec 2021	Europe	Czech Republic	Ústecký	High pathogenicity avian influenza viruses (poultry) (Inf. with)	H5N1	Domestic	-	-	-	1	-	-	-	-	-	-	-
2021	Jul-Dec 2021	Europe	Denmark	Midtjylland	High pathogenicity avian influenza viruses (poultry) (Inf. with)	H5N1	Domestic	Birds	-	-	-	6000	Animal	-	5150	-	850	-
2021	Jul-Dec 2021	Europe	Denmark	Midtjylland	High pathogenicity avian influenza viruses (poultry) (Inf. with)	H5N1	Domestic	-	-	-	1	-	-	-	-	-	-	-
2021	Jul-Dec 2021	Europe	Denmark	Sjælland	High pathogenicity avian influenza viruses (poultry) (Inf. with)	H5N1	Domestic	Birds	-	-	-	63642	Animal	300	63313	-	29	-
2021	Jul-Dec 2021	Europe	Denmark	Sjælland	High pathogenicity avian influenza viruses (poultry) (Inf. with)	H5N1	Domestic	-	-	-	3	-	-	-	-	-	-	-
2021	Jul-Dec 2021	Europe	Denmark	Syddanmark	High pathogenicity avian influenza viruses (poultry) (Inf. with)	H5N8	Domestic	Birds	-	-	-	38000	Animal	-	37802	0	198	-
2021	Jul-Dec 2021	Europe	Denmark	Syddanmark	High pathogenicity avian influenza viruses (poultry) (Inf. with)	H5N8	Domestic	-	-	-	1	-	-	-	-	-	-	-
2021	Jul-Dec 2021	Europe	Estonia	Tartu	High pathogenicity avian influenza viruses (poultry) (Inf. with)	H5N8	Domestic	Birds	-	-	-	4	Animal	1	4	-	-	-
2021	Jul-Dec 2021	Europe	Estonia	Tartu	High pathogenicity avian influenza viruses (poultry) (Inf. with)	H5N8	Domestic	-	-	-	1	-	-	-	-	-	-	-
2021	Jul-Dec 2021	Europe	France	Gers	High pathogenicity avian influenza viruses (poultry) (Inf. with)	H5N1	Domestic	Birds	-	-	-	42190	Animal	21190	42170	0	20	0
2021	Jul-Dec 2021	Europe	France	Gers	High pathogenicity avian influenza viruses (poultry) (Inf. with)	H5N1	Domestic	-	-	-	5	-	-	-	-	-	-	-
2021	Jul-Dec 2021	Europe	France	Landes	High pathogenicity avian influenza viruses (poultry) (Inf. with)	H5N1	Domestic	Birds	-	-	-	157974	Animal	95157	156951	0	1023	0
2021	Jul-Dec 2021	Europe	France	Landes	High pathogenicity avian influenza viruses (poultry) (Inf. with)	H5N1	Domestic	-	-	-	21	-	-	-	-	-	-	-
2021	Jul-Dec 2021	Europe	France	Nord	High pathogenicity avian influenza viruses (poultry) (Inf. with)	H5N1	Domestic	Birds	-	-	-	250850	Animal	188850	232070	0	18780	-
2021	Jul-Dec 2021	Europe	France	Nord	High pathogenicity avian influenza viruses (poultry) (Inf. with)	H5N1	Domestic	-	-	-	8	-	-	-	-	-	-	-
2021	Jul-Dec 2021	Europe	France	Pyrénées-Atlantiques	High pathogenicity avian influenza viruses (poultry) (Inf. with)	H5N1	Domestic	Birds	-	-	-	33280	Animal	13930	33280	0	0	0
2021	Jul-Dec 2021	Europe	France	Pyrénées-Atlantiques	High pathogenicity avian influenza viruses (poultry) (Inf. with)	H5N1	Domestic	-	-	-	5	-	-	-	-	-	-	-
2021	Jul-Dec 2021	Europe	Germany	Bayern	High pathogenicity avian influenza viruses (poultry) (Inf. with)	H5N1	Domestic	Birds	-	-	-	67	Animal	26	41	0	26	0
2021	Jul-Dec 2021	Europe	Germany	Bayern	High pathogenicity avian influenza viruses (poultry) (Inf. with)	H5N1	Domestic	-	-	-	2	-	-	-	-	-	-	-
2021	Jul-Dec 2021	Europe	Germany	Brandenburg	High pathogenicity avian influenza viruses (poultry) (Inf. with)	H5N1	Domestic	Birds	-	-	-	19710	Animal	7400	15762	0	3948	0
2021	Jul-Dec 2021	Europe	Germany	Brandenburg	High pathogenicity avian influenza viruses (poultry) (Inf. with)	H5N1	Domestic	-	-	-	3	-	-	-	-	-	-	-
2021	Jul-Dec 2021	Europe	Germany	Mecklenburg-Vorpommern	High pathogenicity avian influenza viruses (poultry) (Inf. with)	H5N1	Domestic	Birds	-	-	-	51409	Animal	2105	50104	0	1305	0
2021	Jul-Dec 2021	Europe	Germany	Mecklenburg-Vorpommern	High pathogenicity avian influenza viruses (poultry) (Inf. with)	H5N1	Domestic	-	-	-	8	-	-	-	-	-	-	-
2021	Jul-Dec 2021	Europe	Germany	Niedersachsen	High pathogenicity avian influenza viruses (poultry) (Inf. with)	H5N1	Domestic	Birds	-	-	-	196693	Animal	23793	220115	0	1358	0
2021	Jul-Dec 2021	Europe	Germany	Niedersachsen	High pathogenicity avian influenza viruses (poultry) (Inf. with)	H5N1	Domestic	-	-	-	17	-	-	-	-	-	-	-
2021	Jul-Dec 2021	Europe	Germany	Niedersachsen	High pathogenicity avian influenza viruses (poultry) (Inf. with)	H5N8	Domestic	Birds	-	-	-	196693	Animal	23793	220115	0	1358	0
2021	Jul-Dec 2021	Europe	Germany	Niedersachsen	High pathogenicity avian influenza viruses (poultry) (Inf. with)	H5N8	Domestic	-	-	-	17	-	-	-	-	-	-	-
2021	Jul-Dec 2021	Europe	Germany	Nordrhein-Westfalen	High pathogenicity avian influenza viruses (poultry) (Inf. with)	H5N1	Domestic	Birds	-	-	-	109034	Animal	576	100647	0	401	0
2021	Jul-Dec 2021	Europe	Germany	Nordrhein-Westfalen	High pathogenicity avian influenza viruses (poultry) (Inf. with)	H5N1	Domestic	-	-	-	9	-	-	-	-	-	-	-
2021	Jul-Dec 2021	Europe	Germany	Sachsen-Anhalt	High pathogenicity avian influenza viruses (poultry) (Inf. with)	H5N1	Domestic	Birds	-	-	-	31673	Animal	5388	0	0	76	0
2021	Jul-Dec 2021	Europe	Germany	Sachsen-Anhalt	High pathogenicity avian influenza viruses (poultry) (Inf. with)	H5N1	Domestic	-	-	-	1	-	-	-	-	-	-	-
2021	Jul-Dec 2021	Europe	Germany	Schleswig-Holstein	High pathogenicity avian influenza viruses (poultry) (Inf. with)	H5N1	Domestic	Birds	-	-	-	3958	Animal	39	3705	0	34	0
2021	Jul-Dec 2021	Europe	Germany	Schleswig-Holstein	High pathogenicity avian influenza viruses (poultry) (Inf. with)	H5N1	Domestic	-	-	-	4	-	-	-	-	-	-	-
2021	Jul-Dec 2021	Europe	Germany	Thüringen	High pathogenicity avian influenza viruses (poultry) (Inf. with)	H5N1	Domestic	Birds	-	-	-	2617	Animal	1332	1295	0	1322	0
2021	Jul-Dec 2021	Europe	Germany	Thüringen	High pathogenicity avian influenza viruses (poultry) (Inf. with)	H5N1	Domestic	-	-	-	2	-	-	-	-	-	-	-
2021	Jul-Dec 2021	Europe	Hungary	Bács-Kiskun	High pathogenicity avian influenza viruses (poultry) (Inf. with)	H5N1	Domestic	Birds	-	-	-	954372	Animal	8058	889749	-	64623	-
2021	Jul-Dec 2021	Europe	Hungary	Bács-Kiskun	High pathogenicity avian influenza viruses (poultry) (Inf. with)	H5N1	Domestic	-	-	-	69	-	-	-	-	-	-	-
2021	Jul-Dec 2021	Europe	Hungary	Békés	High pathogenicity avian influenza viruses (poultry) (Inf. with)	H5N1	Domestic	Birds	-	-	-	40309	Animal	872	39357	-	952	-
2021	Jul-Dec 2021	Europe	Hungary	Békés	High pathogenicity avian influenza viruses (poultry) (Inf. with)	H5N1	Domestic	-	-	-	6	-	-	-	-	-	-	-
2021	Jul-Dec 2021	Europe	Hungary	Csongrád	High pathogenicity avian influenza viruses (poultry) (Inf. with)	H5N1	Domestic	Birds	-	-	-	191419	Animal	8818	182601	-	8818	-
2021	Jul-Dec 2021	Europe	Hungary	Csongrád	High pathogenicity avian influenza viruses (poultry) (Inf. with)	H5N1	Domestic	-	-	-	21	-	-	-	-	-	-	-
2021	Jul-Dec 2021	Europe	Hungary	Hajdú-Bihar	High pathogenicity avian influenza viruses (poultry) (Inf. with)	H5N1	Domestic	Birds	-	-	-	256198	Animal	20241	235957	-	20241	-
2021	Jul-Dec 2021	Europe	Hungary	Hajdú-Bihar	High pathogenicity avian influenza viruses (poultry) (Inf. with)	H5N1	Domestic	-	-	-	5	-	-	-	-	-	-	-
2021	Jul-Dec 2021	Europe	Hungary	Szabolcs-Szatmár-Bereg	High pathogenicity avian influenza viruses (poultry) (Inf. with)	H5N1	Domestic	Birds	-	-	-	527242	Animal	6469	520773	-	6469	-
2021	Jul-Dec 2021	Europe	Hungary	Szabolcs-Szatmár-Bereg	High pathogenicity avian influenza viruses (poultry) (Inf. with)	H5N1	Domestic	-	-	-	4	-	-	-	-	-	-	-
2021	Jul-Dec 2021	Europe	Ireland	Cavan	High pathogenicity avian influenza viruses (poultry) (Inf. with)	H5N1	Domestic	Birds	-	-	-	6500	Animal	-	6500	-	-	-
2021	Jul-Dec 2021	Europe	Ireland	Cavan	High pathogenicity avian influenza viruses (poultry) (Inf. with)	H5N1	Domestic	-	-	-	1	-	-	-	-	-	-	-
2021	Jul-Dec 2021	Europe	Ireland	Monaghan	High pathogenicity avian influenza viruses (poultry) (Inf. with)	H5N1	Domestic	Birds	-	-	-	204654	Animal	-	204654	-	-	-
2021	Jul-Dec 2021	Europe	Ireland	Monaghan	High pathogenicity avian influenza viruses (poultry) (Inf. with)	H5N1	Domestic	-	-	-	5	-	-	-	-	-	-	-
2021	Jul-Dec 2021	Europe	Italy	Emilia-Romagna	High pathogenicity avian influenza viruses (poultry) (Inf. with)	H5N1	Domestic	Birds	-	-	-	22	Animal	22	-	-	22	-
2021	Jul-Dec 2021	Europe	Italy	Emilia-Romagna	High pathogenicity avian influenza viruses (poultry) (Inf. with)	H5N1	Domestic	-	-	-	1	-	-	-	-	-	-	-
2021	Jul-Dec 2021	Europe	Italy	Friuli-Venezia Giulia	High pathogenicity avian influenza viruses (poultry) (Inf. with)	H5N1	Domestic	Birds	-	-	-	25300	Animal	11734	13566	-	11734	-
2021	Jul-Dec 2021	Europe	Italy	Friuli-Venezia Giulia	High pathogenicity avian influenza viruses (poultry) (Inf. with)	H5N1	Domestic	-	-	-	1	-	-	-	-	-	-	-
2021	Jul-Dec 2021	Europe	Italy	Lazio	High pathogenicity avian influenza viruses (poultry) (Inf. with)	H5N1	Domestic	Birds	-	-	-	122	Animal	54	68	-	54	-
2021	Jul-Dec 2021	Europe	Italy	Lazio	High pathogenicity avian influenza viruses (poultry) (Inf. with)	H5N1	Domestic	-	-	-	1	-	-	-	-	-	-	-
2021	Jul-Dec 2021	Europe	Italy	Lombardia	High pathogenicity avian influenza viruses (poultry) (Inf. with)	H5N1	Domestic	Birds	-	-	-	2196351	Animal	2182612	1979796	-	216555	-
2021	Jul-Dec 2021	Europe	Italy	Lombardia	High pathogenicity avian influenza viruses (poultry) (Inf. with)	H5N1	Domestic	-	-	-	52	-	-	-	-	-	-	-
2021	Jul-Dec 2021	Europe	Italy	Veneto	High pathogenicity avian influenza viruses (poultry) (Inf. with)	H5N1	Domestic	Birds	-	-	-	11022434	Animal	7863086	4613727	-	6408707	-
2021	Jul-Dec 2021	Europe	Italy	Veneto	High pathogenicity avian influenza viruses (poultry) (Inf. with)	H5N1	Domestic	-	-	-	243	-	-	-	-	-	-	-
2021	Jul-Dec 2021	Europe	Netherlands	Flevoland	High pathogenicity avian influenza viruses (poultry) (Inf. with)	H5N1	Domestic	Birds	-	-	-	66549	Animal	2460	66491	0	58	0
2021	Jul-Dec 2021	Europe	Netherlands	Flevoland	High pathogenicity avian influenza viruses (poultry) (Inf. with)	H5N1	Domestic	-	-	-	3	-	-	-	-	-	-	-
2021	Jul-Dec 2021	Europe	Netherlands	Friesland	High pathogenicity avian influenza viruses (poultry) (Inf. with)	H5N1	Domestic	Birds	-	-	-	120243	Animal	33	120213	0	30	0
2021	Jul-Dec 2021	Europe	Netherlands	Friesland	High pathogenicity avian influenza viruses (poultry) (Inf. with)	H5N1	Domestic	-	-	-	1	-	-	-	-	-	-	-
2021	Jul-Dec 2021	Europe	Netherlands	Groningen	High pathogenicity avian influenza viruses (poultry) (Inf. with)	H5N1	Domestic	Birds	-	-	-	47528	Animal	42	47506	0	22	0
2021	Jul-Dec 2021	Europe	Netherlands	Groningen	High pathogenicity avian influenza viruses (poultry) (Inf. with)	H5N1	Domestic	-	-	-	1	-	-	-	-	-	-	-
2021	Jul-Dec 2021	Europe	Netherlands	Limburg	High pathogenicity avian influenza viruses (poultry) (Inf. with)	H5N1	Domestic	Birds	-	-	-	20760	Animal	3440	20660	0	100	0
2021	Jul-Dec 2021	Europe	Netherlands	Limburg	High pathogenicity avian influenza viruses (poultry) (Inf. with)	H5N1	Domestic	-	-	-	1	-	-	-	-	-	-	-
2021	Jul-Dec 2021	Europe	Netherlands	Noord-Holland	High pathogenicity avian influenza viruses (poultry) (Inf. with)	H5N1	Domestic	Birds	-	-	-	105380	Animal	13525	104550	0	830	0
2021	Jul-Dec 2021	Europe	Netherlands	Noord-Holland	High pathogenicity avian influenza viruses (poultry) (Inf. with)	H5N1	Domestic	-	-	-	2	-	-	-	-	-	-	-
2021	Jul-Dec 2021	Europe	Netherlands	Overijssel	High pathogenicity avian influenza viruses (poultry) (Inf. with)	H5N1	Domestic	Birds	-	-	-	58789	Animal	200	58789	0	0	0
2021	Jul-Dec 2021	Europe	Netherlands	Overijssel	High pathogenicity avian influenza viruses (poultry) (Inf. with)	H5N1	Domestic	-	-	-	1	-	-	-	-	-	-	-
2021	Jul-Dec 2021	Europe	Netherlands	Utrecht	High pathogenicity avian influenza viruses (poultry) (Inf. with)	H5N1	Domestic	Birds	-	-	-	19216	Animal	496	18970	0	246	0
2021	Jul-Dec 2021	Europe	Netherlands	Utrecht	High pathogenicity avian influenza viruses (poultry) (Inf. with)	H5N1	Domestic	-	-	-	1	-	-	-	-	-	-	-
2021	Jul-Dec 2021	Europe	Norway	Klepp	High pathogenicity avian influenza viruses (poultry) (Inf. with)	H5N1	Domestic	Birds	4069	-	2	15000	Animal	1600	13400	0	1600	0
2021	Jul-Dec 2021	Europe	Poland	Bielsko	High pathogenicity avian influenza viruses (poultry) (Inf. with)	H5N1	Domestic	Birds	-	-	-	169440	Animal	23304	161414	0	8026	0
2021	Jul-Dec 2021	Europe	Poland	Bielsko	High pathogenicity avian influenza viruses (poultry) (Inf. with)	H5N1	Domestic	-	-	-	1	-	-	-	-	-	-	-
2021	Jul-Dec 2021	Europe	Poland	Gostyń	High pathogenicity avian influenza viruses (poultry) (Inf. with)	H5N1	Domestic	Birds	-	-	-	11959	Animal	11959	7159	0	4800	0
2021	Jul-Dec 2021	Europe	Poland	Gostyń	High pathogenicity avian influenza viruses (poultry) (Inf. with)	H5N1	Domestic	-	-	-	1	-	-	-	-	-	-	-
2021	Jul-Dec 2021	Europe	Poland	Iława	High pathogenicity avian influenza viruses (poultry) (Inf. with)	H5N1	Domestic	Birds	-	-	-	121722	Animal	92101	112632	0	9090	0
2021	Jul-Dec 2021	Europe	Poland	Iława	High pathogenicity avian influenza viruses (poultry) (Inf. with)	H5N1	Domestic	-	-	-	5	-	-	-	-	-	-	-
2021	Jul-Dec 2021	Europe	Poland	Inowrocław	High pathogenicity avian influenza viruses (poultry) (Inf. with)	H5N1	Domestic	Birds	-	-	-	55637	Animal	3284	55472	0	165	0
2021	Jul-Dec 2021	Europe	Poland	Inowrocław	High pathogenicity avian influenza viruses (poultry) (Inf. with)	H5N1	Domestic	-	-	-	1	-	-	-	-	-	-	-
2021	Jul-Dec 2021	Europe	Poland	Kalisz	High pathogenicity avian influenza viruses (poultry) (Inf. with)	H5N1	Domestic	Birds	-	-	-	219107	Animal	218307	216720	0	2387	0
2021	Jul-Dec 2021	Europe	Poland	Kalisz	High pathogenicity avian influenza viruses (poultry) (Inf. with)	H5N1	Domestic	-	-	-	11	-	-	-	-	-	-	-
2021	Jul-Dec 2021	Europe	Poland	Kępno	High pathogenicity avian influenza viruses (poultry) (Inf. with)	H5N1	Domestic	Birds	-	-	-	15372	Animal	15372	15362	0	10	0
2021	Jul-Dec 2021	Europe	Poland	Kępno	High pathogenicity avian influenza viruses (poultry) (Inf. with)	H5N1	Domestic	-	-	-	1	-	-	-	-	-	-	-
2021	Jul-Dec 2021	Europe	Poland	Koło	High pathogenicity avian influenza viruses (poultry) (Inf. with)	H5N1	Domestic	Birds	-	-	-	60684	Animal	60684	60203	0	481	0
2021	Jul-Dec 2021	Europe	Poland	Koło	High pathogenicity avian influenza viruses (poultry) (Inf. with)	H5N1	Domestic	-	-	-	2	-	-	-	-	-	-	-
2021	Jul-Dec 2021	Europe	Poland	Międzyrzecz	High pathogenicity avian influenza viruses (poultry) (Inf. with)	H5N1	Domestic	Birds	-	-	-	29281	Animal	1540	25914	0	3367	0
2021	Jul-Dec 2021	Europe	Poland	Międzyrzecz	High pathogenicity avian influenza viruses (poultry) (Inf. with)	H5N1	Domestic	-	-	-	2	-	-	-	-	-	-	-
2021	Jul-Dec 2021	Europe	Poland	Milicz	High pathogenicity avian influenza viruses (poultry) (Inf. with)	H5N1	Domestic	Birds	-	-	-	50	Animal	50	10	0	40	0
2021	Jul-Dec 2021	Europe	Poland	Milicz	High pathogenicity avian influenza viruses (poultry) (Inf. with)	H5N1	Domestic	-	-	-	1	-	-	-	-	-	-	-
2021	Jul-Dec 2021	Europe	Poland	Myszków	High pathogenicity avian influenza viruses (poultry) (Inf. with)	H5N1	Domestic	Birds	-	-	-	47	Animal	11	38	0	9	0
2021	Jul-Dec 2021	Europe	Poland	Myszków	High pathogenicity avian influenza viruses (poultry) (Inf. with)	H5N1	Domestic	-	-	-	1	-	-	-	-	-	-	-
2021	Jul-Dec 2021	Europe	Poland	Ostrów Wielkopolski	High pathogenicity avian influenza viruses (poultry) (Inf. with)	H5N1	Domestic	Birds	-	-	-	35562	Animal	28910	34372	0	1190	0
2021	Jul-Dec 2021	Europe	Poland	Ostrów Wielkopolski	High pathogenicity avian influenza viruses (poultry) (Inf. with)	H5N1	Domestic	-	-	-	2	-	-	-	-	-	-	-
2021	Jul-Dec 2021	Europe	Poland	Ostrzeszów	High pathogenicity avian influenza viruses (poultry) (Inf. with)	H5N1	Domestic	Birds	-	-	-	82811	Animal	61992	82395	0	416	0
2021	Jul-Dec 2021	Europe	Poland	Ostrzeszów	High pathogenicity avian influenza viruses (poultry) (Inf. with)	H5N1	Domestic	-	-	-	5	-	-	-	-	-	-	-
2021	Jul-Dec 2021	Europe	Poland	Piotrków	High pathogenicity avian influenza viruses (poultry) (Inf. with)	H5N1	Domestic	Birds	-	-	-	33684	Animal	33684	33484	0	200	0
2021	Jul-Dec 2021	Europe	Poland	Piotrków	High pathogenicity avian influenza viruses (poultry) (Inf. with)	H5N1	Domestic	-	-	-	1	-	-	-	-	-	-	-
2021	Jul-Dec 2021	Europe	Poland	Poddębice	High pathogenicity avian influenza viruses (poultry) (Inf. with)	H5N1	Domestic	Birds	-	-	-	30357	Animal	25833	23480	0	6877	0
2021	Jul-Dec 2021	Europe	Poland	Poddębice	High pathogenicity avian influenza viruses (poultry) (Inf. with)	H5N1	Domestic	-	-	-	5	-	-	-	-	-	-	-
2021	Jul-Dec 2021	Europe	Poland	Siedlce	High pathogenicity avian influenza viruses (poultry) (Inf. with)	H5N1	Domestic	Birds	-	-	-	680661	Animal	119062	675709	0	4952	0
2021	Jul-Dec 2021	Europe	Poland	Siedlce	High pathogenicity avian influenza viruses (poultry) (Inf. with)	H5N1	Domestic	-	-	-	7	-	-	-	-	-	-	-
2021	Jul-Dec 2021	Europe	Poland	Sieradz	High pathogenicity avian influenza viruses (poultry) (Inf. with)	H5N1	Domestic	Birds	-	-	-	38552	Animal	38452	26952	0	11600	0
2021	Jul-Dec 2021	Europe	Poland	Sieradz	High pathogenicity avian influenza viruses (poultry) (Inf. with)	H5N1	Domestic	-	-	-	3	-	-	-	-	-	-	-
2021	Jul-Dec 2021	Europe	Poland	Sokołów	High pathogenicity avian influenza viruses (poultry) (Inf. with)	H5N1	Domestic	Birds	-	-	-	26091	Animal	26091	26051	0	40	0
2021	Jul-Dec 2021	Europe	Poland	Sokołów	High pathogenicity avian influenza viruses (poultry) (Inf. with)	H5N1	Domestic	-	-	-	1	-	-	-	-	-	-	-
2021	Jul-Dec 2021	Europe	Poland	Środa Śląska	High pathogenicity avian influenza viruses (poultry) (Inf. with)	H5N1	Domestic	Birds	-	-	-	19676	Animal	19676	6706	-	12970	-
2021	Jul-Dec 2021	Europe	Poland	Środa Śląska	High pathogenicity avian influenza viruses (poultry) (Inf. with)	H5N1	Domestic	-	-	-	1	-	-	-	-	-	-	-
2021	Jul-Dec 2021	Europe	Poland	Tarnowskie Góry	High pathogenicity avian influenza viruses (poultry) (Inf. with)	H5N1	Domestic	Birds	-	-	-	24296	Animal	6079	24108	0	188	0
2021	Jul-Dec 2021	Europe	Poland	Tarnowskie Góry	High pathogenicity avian influenza viruses (poultry) (Inf. with)	H5N1	Domestic	-	-	-	2	-	-	-	-	-	-	-
2021	Jul-Dec 2021	Europe	Poland	Tuchola	High pathogenicity avian influenza viruses (poultry) (Inf. with)	H5N1	Domestic	Birds	-	-	-	1874	Animal	1108	1834	0	40	0
2021	Jul-Dec 2021	Europe	Poland	Tuchola	High pathogenicity avian influenza viruses (poultry) (Inf. with)	H5N1	Domestic	-	-	-	1	-	-	-	-	-	-	-
2021	Jul-Dec 2021	Europe	Poland	Turek	High pathogenicity avian influenza viruses (poultry) (Inf. with)	H5N1	Domestic	Birds	-	-	-	162740	Animal	162740	160513	0	2227	0
2021	Jul-Dec 2021	Europe	Poland	Turek	High pathogenicity avian influenza viruses (poultry) (Inf. with)	H5N1	Domestic	-	-	-	9	-	-	-	-	-	-	-
2021	Jul-Dec 2021	Europe	Poland	Wieruszów	High pathogenicity avian influenza viruses (poultry) (Inf. with)	H5N1	Domestic	Birds	-	-	-	694	Animal	560	585	0	109	0
2021	Jul-Dec 2021	Europe	Poland	Wieruszów	High pathogenicity avian influenza viruses (poultry) (Inf. with)	H5N1	Domestic	-	-	-	1	-	-	-	-	-	-	-
2021	Jul-Dec 2021	Europe	Poland	Wolsztyn	High pathogenicity avian influenza viruses (poultry) (Inf. with)	H5N1	Domestic	Birds	-	-	-	627126	Animal	74213	626275	0	851	0
2021	Jul-Dec 2021	Europe	Poland	Wolsztyn	High pathogenicity avian influenza viruses (poultry) (Inf. with)	H5N1	Domestic	-	-	-	1	-	-	-	-	-	-	-
2021	Jul-Dec 2021	Europe	Poland	Zgierz	High pathogenicity avian influenza viruses (poultry) (Inf. with)	H5N1	Domestic	Birds	-	-	-	23127	Animal	23127	15050	0	8077	0
2021	Jul-Dec 2021	Europe	Poland	Zgierz	High pathogenicity avian influenza viruses (poultry) (Inf. with)	H5N1	Domestic	-	-	-	1	-	-	-	-	-	-	-
2021	Jul-Dec 2021	Europe	Poland	Żuromin	High pathogenicity avian influenza viruses (poultry) (Inf. with)	H5N8	Domestic	Birds	-	-	-	111288	Animal	500	110037	0	1251	0
2021	Jul-Dec 2021	Europe	Poland	Żuromin	High pathogenicity avian influenza viruses (poultry) (Inf. with)	H5N8	Domestic	-	-	-	1	-	-	-	-	-	-	-
2021	Jul-Dec 2021	Europe	Portugal	Leiria	High pathogenicity avian influenza viruses (poultry) (Inf. with)	H5N1	Domestic	Birds	-	-	-	18100	Animal	7139	16641	-	1459	-
2021	Jul-Dec 2021	Europe	Portugal	Leiria	High pathogenicity avian influenza viruses (poultry) (Inf. with)	H5N1	Domestic	-	-	-	1	-	-	-	-	-	-	-
2021	Jul-Dec 2021	Europe	Portugal	Santarém	High pathogenicity avian influenza viruses (poultry) (Inf. with)	H5N1	Domestic	Birds	-	-	-	7353	Animal	31	7322	-	31	-
2021	Jul-Dec 2021	Europe	Portugal	Santarém	High pathogenicity avian influenza viruses (poultry) (Inf. with)	H5N1	Domestic	-	-	-	1	-	-	-	-	-	-	-
2021	Jul-Dec 2021	Europe	Russia	Bashkortostan	High pathogenicity avian influenza viruses (poultry) (Inf. with)	H5 (N untyped)	Domestic	Birds	-	-	-	114216	Animal	11848	102368	0	11848	0
2021	Jul-Dec 2021	Europe	Russia	Bashkortostan	High pathogenicity avian influenza viruses (poultry) (Inf. with)	H5 (N untyped)	Domestic	-	-	-	5	-	-	-	-	-	-	-
2021	Jul-Dec 2021	Europe	Russia	Chelyabinsk	High pathogenicity avian influenza viruses (poultry) (Inf. with)	H5N1	Domestic	Birds	-	-	-	18215	Animal	2400	15815	0	2400	0
2021	Jul-Dec 2021	Europe	Russia	Chelyabinsk	High pathogenicity avian influenza viruses (poultry) (Inf. with)	H5N1	Domestic	-	-	-	2	-	-	-	-	-	-	-
2021	Jul-Dec 2021	Europe	Russia	Kirov	High pathogenicity avian influenza viruses (poultry) (Inf. with)	H5N1	Domestic	Birds	-	-	-	422015	Animal	800	421215	0	800	0
2021	Jul-Dec 2021	Europe	Russia	Kirov	High pathogenicity avian influenza viruses (poultry) (Inf. with)	H5N1	Domestic	-	-	-	1	-	-	-	-	-	-	-
2021	Jul-Dec 2021	Europe	Russia	Rostov	High pathogenicity avian influenza viruses (poultry) (Inf. with)	H5N1	Domestic	Birds	-	-	-	424217	Animal	376266	47951	0	376266	0
2021	Jul-Dec 2021	Europe	Russia	Rostov	High pathogenicity avian influenza viruses (poultry) (Inf. with)	H5N1	Domestic	-	-	-	1	-	-	-	-	-	-	-
2021	Jul-Dec 2021	Europe	Russia	Stavropol'	High pathogenicity avian influenza viruses (poultry) (Inf. with)	H5 (N untyped)	Domestic	Birds	-	-	-	213074	Animal	123374	89700	0	123374	0
2021	Jul-Dec 2021	Europe	Russia	Stavropol'	High pathogenicity avian influenza viruses (poultry) (Inf. with)	H5 (N untyped)	Domestic	-	-	-	1	-	-	-	-	-	-	-
2021	Jul-Dec 2021	Europe	Russia	Tatarstan	High pathogenicity avian influenza viruses (poultry) (Inf. with)	H5 (N untyped)	Domestic	Birds	-	-	-	52000	Animal	1901	50099	0	1901	0
2021	Jul-Dec 2021	Europe	Russia	Tatarstan	High pathogenicity avian influenza viruses (poultry) (Inf. with)	H5 (N untyped)	Domestic	-	-	-	1	-	-	-	-	-	-	-
2021	Jul-Dec 2021	Europe	Russia	Tyumen'	High pathogenicity avian influenza viruses (poultry) (Inf. with)	H5 (N untyped)	Domestic	Birds	-	-	-	4315801	Animal	257243	4058558	0	257243	0
2021	Jul-Dec 2021	Europe	Russia	Tyumen'	High pathogenicity avian influenza viruses (poultry) (Inf. with)	H5 (N untyped)	Domestic	-	-	-	1	-	-	-	-	-	-	-
2021	Jul-Dec 2021	Europe	Serbia	Kula	High pathogenicity avian influenza viruses (poultry) (Inf. with)	H5N1	Domestic	Birds	4692	108541	1	110	Animal	110	-	-	110	-
2021	Jul-Dec 2021	Europe	Serbia	Srbobran	High pathogenicity avian influenza viruses (poultry) (Inf. with)	H5N1	Domestic	Birds	4692	108543	1	137	Animal	4	133	-	4	-
2021	Jul-Dec 2021	Europe	Slovakia	Trnavský	High pathogenicity avian influenza viruses (poultry) (Inf. with)	H5N1	Domestic	Birds	-	-	-	34	Animal	14	6	0	28	0
2021	Jul-Dec 2021	Europe	Slovakia	Trnavský	High pathogenicity avian influenza viruses (poultry) (Inf. with)	H5N1	Domestic	-	-	-	2	-	-	-	-	-	-	-
2021	Jul-Dec 2021	Europe	Slovakia	Žilinský	High pathogenicity avian influenza viruses (poultry) (Inf. with)	H5N1	Domestic	Birds	-	-	-	13	-	8	5	-	8	-
2021	Jul-Dec 2021	Europe	Slovakia	Žilinský	High pathogenicity avian influenza viruses (poultry) (Inf. with)	H5N1	Domestic	-	-	-	1	-	-	-	-	-	-	-
2021	Jul-Dec 2021	Europe	Slovenia	Podravska	High pathogenicity avian influenza viruses (poultry) (Inf. with)	H5N1	Domestic	Birds	-	-	-	113	Animal	7	106	0	7	0
2021	Jul-Dec 2021	Europe	Slovenia	Podravska	High pathogenicity avian influenza viruses (poultry) (Inf. with)	H5N1	Domestic	-	-	-	1	-	-	-	-	-	-	-
2021	Jul-Dec 2021	Europe	Sweden	Skåne	High pathogenicity avian influenza viruses (poultry) (Inf. with)	H5N1	Domestic	Birds	-	-	-	42039	Animal	386	41653	-	386	-
2021	Jul-Dec 2021	Europe	Sweden	Skåne	High pathogenicity avian influenza viruses (poultry) (Inf. with)	H5N1	Domestic	-	-	-	3	-	-	-	-	-	-	-
2021	Jul-Dec 2021	Europe	United Kingdom	England	High pathogenicity avian influenza viruses (poultry) (Inf. with)	H5N1	Domestic	Birds	-	-	-	2218293	Animal	212208	2155583	0	62710	0
2021	Jul-Dec 2021	Europe	United Kingdom	England	High pathogenicity avian influenza viruses (poultry) (Inf. with)	H5N1	Domestic	-	-	-	45	-	-	-	-	-	-	-
2021	Jul-Dec 2021	Europe	United Kingdom	Northern Ireland	High pathogenicity avian influenza viruses (poultry) (Inf. with)	H5N1	Domestic	Birds	-	-	-	85592	Animal	40127	63987	0	21605	0
2021	Jul-Dec 2021	Europe	United Kingdom	Northern Ireland	High pathogenicity avian influenza viruses (poultry) (Inf. with)	H5N1	Domestic	-	-	-	5	-	-	-	-	-	-	-
2021	Jul-Dec 2021	Europe	United Kingdom	Scotland	High pathogenicity avian influenza viruses (poultry) (Inf. with)	H5N1	Domestic	Birds	-	-	-	21949	Animal	3667	21282	0	667	0
2021	Jul-Dec 2021	Europe	United Kingdom	Scotland	High pathogenicity avian influenza viruses (poultry) (Inf. with)	H5N1	Domestic	-	-	-	1	-	-	-	-	-	-	-
2021	Jul-Dec 2021	Europe	United Kingdom	Wales	High pathogenicity avian influenza viruses (poultry) (Inf. with)	H5N1	Domestic	Birds	-	-	-	3204	Animal	103	3105	-	99	-
2021	Jul-Dec 2021	Europe	United Kingdom	Wales	High pathogenicity avian influenza viruses (poultry) (Inf. with)	H5N1	Domestic	-	-	-	1	-	-	-	-	-	-	-
2022	Jan-Jun 2022	Africa	Benin	Ouidah	High pathogenicity avian influenza viruses (poultry) (Inf. with)	H5N1	Domestic	Birds	-	-	-	28500	Animal	12081	22117	0	6383	0
2022	Jan-Jun 2022	Africa	Benin	Sèmè-Kpodji	High pathogenicity avian influenza viruses (poultry) (Inf. with)	H5N1	Domestic	Birds	-	-	-	6500	Animal	6500	0	0	6500	0
2022	Jan-Jun 2022	Africa	Cameroon	Bafoussam 3	High pathogenicity avian influenza viruses (poultry) (Inf. with)	H5N1	Domestic	Birds	4319	97384	1	13513	Animal	11984	1529	0	11984	0
2022	Jan-Jun 2022	Africa	Egypt	Al Gharbiyah	High pathogenicity avian influenza viruses (poultry) (Inf. with)	H5 (N untyped)	Domestic	Birds	-	-	-	10000	Animal	770	9250	0	750	100043
2022	Jan-Jun 2022	Africa	Egypt	Al Gharbiyah	High pathogenicity avian influenza viruses (poultry) (Inf. with)	H5 (N untyped)	Domestic	-	-	-	1	-	-	-	-	-	-	-
2022	Jan-Jun 2022	Africa	Egypt	Al Gharbiyah	High pathogenicity avian influenza viruses (poultry) (Inf. with)	H5N8	Domestic	Birds	-	-	-	8000	Animal	570	7440	0	560	133736
2022	Jan-Jun 2022	Africa	Egypt	Al Gharbiyah	High pathogenicity avian influenza viruses (poultry) (Inf. with)	H5N8	Domestic	-	-	-	1	-	-	-	-	-	-	-
2022	Jan-Jun 2022	Africa	Egypt	Al Minufiyah	High pathogenicity avian influenza viruses (poultry) (Inf. with)	H5 (N untyped)	Domestic	Birds	-	-	-	2000	Animal	150	1860	0	140	245525
2022	Jan-Jun 2022	Africa	Egypt	Al Minufiyah	High pathogenicity avian influenza viruses (poultry) (Inf. with)	H5 (N untyped)	Domestic	-	-	-	1	-	-	-	-	-	-	-
2022	Jan-Jun 2022	Africa	Egypt	Al Minya	High pathogenicity avian influenza viruses (poultry) (Inf. with)	H5 (N untyped)	Domestic	Birds	-	-	-	30000	Animal	1220	28800	0	1200	81493
2022	Jan-Jun 2022	Africa	Egypt	Al Minya	High pathogenicity avian influenza viruses (poultry) (Inf. with)	H5 (N untyped)	Domestic	-	-	-	1	-	-	-	-	-	-	-
2022	Jan-Jun 2022	Africa	Egypt	Al Minya	High pathogenicity avian influenza viruses (poultry) (Inf. with)	H5N8	Domestic	Birds	-	-	-	550	Animal	45	515	0	35	40357
2022	Jan-Jun 2022	Africa	Egypt	Al Minya	High pathogenicity avian influenza viruses (poultry) (Inf. with)	H5N8	Domestic	-	-	-	1	-	-	-	-	-	-	-
2022	Jan-Jun 2022	Africa	Egypt	Al Qalyubiyah	High pathogenicity avian influenza viruses (poultry) (Inf. with)	H5 (N untyped)	Domestic	Birds	-	-	-	2000	Animal	150	1860	0	140	98000
2022	Jan-Jun 2022	Africa	Egypt	Al Qalyubiyah	High pathogenicity avian influenza viruses (poultry) (Inf. with)	H5 (N untyped)	Domestic	-	-	-	1	-	-	-	-	-	-	-
2022	Jan-Jun 2022	Africa	Gabon	Noya	High pathogenicity avian influenza viruses (poultry) (Inf. with)	H5N1	Domestic	Birds	4461	103205	1	15500	Animal	15500	0	0	15000	0
2022	Jan-Jun 2022	Africa	Guinea	Maférinya	High pathogenicity avian influenza viruses (poultry) (Inf. with)	H5N1	Domestic	Birds	4480	103803	1	16174	Animal	15560	5895	0	9665	0
2022	Jan-Jun 2022	Africa	Guinea	Unknown	High pathogenicity avian influenza viruses (poultry) (Inf. with)	H5N1	Domestic	Birds	4480	103809	1	7850	Animal	7850	3344	0	4506	0
2022	Jan-Jun 2022	Africa	Guinea	Wonkifong	High pathogenicity avian influenza viruses (poultry) (Inf. with)	H5N1	Domestic	Birds	4480	-	4	96454	Animal	93675	32367	0	58529	0
2022	Jan-Jun 2022	Africa	Niger	Niamey	High pathogenicity avian influenza viruses (poultry) (Inf. with)	H5N1	Domestic	Birds	-	-	-	616	Animal	180	516	0	100	0
2022	Jan-Jun 2022	Africa	Niger	Niamey	High pathogenicity avian influenza viruses (poultry) (Inf. with)	H5N1	Domestic	-	-	-	2	-	-	-	-	-	-	-
2022	Jan-Jun 2022	Africa	Nigeria	Abia	High pathogenicity avian influenza viruses (poultry) (Inf. with)	H5N1	Domestic	Birds	-	-	-	3000	Animal	3000	2200	0	800	0
2022	Jan-Jun 2022	Africa	Nigeria	Abia	High pathogenicity avian influenza viruses (poultry) (Inf. with)	H5N1	Domestic	-	-	-	1	-	-	-	-	-	-	-
2022	Jan-Jun 2022	Africa	Nigeria	Adamawa	High pathogenicity avian influenza viruses (poultry) (Inf. with)	H5N1	Domestic	Birds	-	-	-	17000	Animal	17000	13800	0	3200	0
2022	Jan-Jun 2022	Africa	Nigeria	Adamawa	High pathogenicity avian influenza viruses (poultry) (Inf. with)	H5N1	Domestic	-	-	-	1	-	-	-	-	-	-	-
2022	Jan-Jun 2022	Africa	Nigeria	Anambra	High pathogenicity avian influenza viruses (poultry) (Inf. with)	H5N1	Domestic	Birds	-	-	-	3000	Animal	3000	2850	0	150	0
2022	Jan-Jun 2022	Africa	Nigeria	Anambra	High pathogenicity avian influenza viruses (poultry) (Inf. with)	H5N1	Domestic	-	-	-	1	-	-	-	-	-	-	-
2022	Jan-Jun 2022	Africa	Nigeria	Bauchi	High pathogenicity avian influenza viruses (poultry) (Inf. with)	H5N1	Domestic	Birds	-	-	-	8090	Animal	8090	5585	0	2505	0
2022	Jan-Jun 2022	Africa	Nigeria	Bauchi	High pathogenicity avian influenza viruses (poultry) (Inf. with)	H5N1	Domestic	-	-	-	3	-	-	-	-	-	-	-
2022	Jan-Jun 2022	Africa	Nigeria	Borno	High pathogenicity avian influenza viruses (poultry) (Inf. with)	H5N1	Domestic	Birds	-	-	-	37	Animal	37	17	0	20	0
2022	Jan-Jun 2022	Africa	Nigeria	Borno	High pathogenicity avian influenza viruses (poultry) (Inf. with)	H5N1	Domestic	-	-	-	1	-	-	-	-	-	-	-
2022	Jan-Jun 2022	Africa	Nigeria	Ebonyi	High pathogenicity avian influenza viruses (poultry) (Inf. with)	H5N1	Domestic	Birds	-	-	-	500	Animal	500	400	0	100	0
2022	Jan-Jun 2022	Africa	Nigeria	Ebonyi	High pathogenicity avian influenza viruses (poultry) (Inf. with)	H5N1	Domestic	-	-	-	1	-	-	-	-	-	-	-
2022	Jan-Jun 2022	Africa	Nigeria	Edo	High pathogenicity avian influenza viruses (poultry) (Inf. with)	H5N1	Domestic	Birds	-	-	-	13000	Animal	13000	12374	0	626	0
2022	Jan-Jun 2022	Africa	Nigeria	Edo	High pathogenicity avian influenza viruses (poultry) (Inf. with)	H5N1	Domestic	-	-	-	2	-	-	-	-	-	-	-
2022	Jan-Jun 2022	Africa	Nigeria	Federal Capital Territory	High pathogenicity avian influenza viruses (poultry) (Inf. with)	H5N1	Domestic	Birds	-	-	-	41809	Animal	41809	33888	0	7921	0
2022	Jan-Jun 2022	Africa	Nigeria	Federal Capital Territory	High pathogenicity avian influenza viruses (poultry) (Inf. with)	H5N1	Domestic	-	-	-	6	-	-	-	-	-	-	-
2022	Jan-Jun 2022	Africa	Nigeria	Gombe	High pathogenicity avian influenza viruses (poultry) (Inf. with)	H5N1	Domestic	Birds	-	-	-	17584	Animal	17584	13057	0	4527	0
2022	Jan-Jun 2022	Africa	Nigeria	Gombe	High pathogenicity avian influenza viruses (poultry) (Inf. with)	H5N1	Domestic	-	-	-	6	-	-	-	-	-	-	-
2022	Jan-Jun 2022	Africa	Nigeria	Jigawa	High pathogenicity avian influenza viruses (poultry) (Inf. with)	H5N1	Domestic	Birds	-	-	-	600	Animal	600	111	0	489	0
2022	Jan-Jun 2022	Africa	Nigeria	Jigawa	High pathogenicity avian influenza viruses (poultry) (Inf. with)	H5N1	Domestic	-	-	-	1	-	-	-	-	-	-	-
2022	Jan-Jun 2022	Africa	Nigeria	Kaduna	High pathogenicity avian influenza viruses (poultry) (Inf. with)	H5N1	Domestic	Birds	-	-	-	114700	Animal	114700	93537	0	21163	0
2022	Jan-Jun 2022	Africa	Nigeria	Kaduna	High pathogenicity avian influenza viruses (poultry) (Inf. with)	H5N1	Domestic	-	-	-	7	-	-	-	-	-	-	-
2022	Jan-Jun 2022	Africa	Nigeria	Kano	High pathogenicity avian influenza viruses (poultry) (Inf. with)	H5N1	Domestic	Birds	-	-	-	187359	Animal	187359	134299	0	53060	1500
2022	Jan-Jun 2022	Africa	Nigeria	Kano	High pathogenicity avian influenza viruses (poultry) (Inf. with)	H5N1	Domestic	-	-	-	37	-	-	-	-	-	-	-
2022	Jan-Jun 2022	Africa	Nigeria	Katsina	High pathogenicity avian influenza viruses (poultry) (Inf. with)	H5N1	Domestic	Birds	-	-	-	114539	Animal	114539	112347	0	2192	0
2022	Jan-Jun 2022	Africa	Nigeria	Katsina	High pathogenicity avian influenza viruses (poultry) (Inf. with)	H5N1	Domestic	-	-	-	8	-	-	-	-	-	-	-
2022	Jan-Jun 2022	Africa	Nigeria	Kebbi	High pathogenicity avian influenza viruses (poultry) (Inf. with)	H5N1	Domestic	Birds	-	-	-	175	Animal	175	60	0	115	0
2022	Jan-Jun 2022	Africa	Nigeria	Kebbi	High pathogenicity avian influenza viruses (poultry) (Inf. with)	H5N1	Domestic	-	-	-	2	-	-	-	-	-	-	-
2022	Jan-Jun 2022	Africa	Nigeria	Kogi	High pathogenicity avian influenza viruses (poultry) (Inf. with)	H5N1	Domestic	Birds	-	-	-	2000	Animal	2000	1950	0	50	0
2022	Jan-Jun 2022	Africa	Nigeria	Kogi	High pathogenicity avian influenza viruses (poultry) (Inf. with)	H5N1	Domestic	-	-	-	1	-	-	-	-	-	-	-
2022	Jan-Jun 2022	Africa	Nigeria	Nassarawa	High pathogenicity avian influenza viruses (poultry) (Inf. with)	H5N1	Domestic	Birds	-	-	-	30418	Animal	30418	20638	0	9780	0
2022	Jan-Jun 2022	Africa	Nigeria	Nassarawa	High pathogenicity avian influenza viruses (poultry) (Inf. with)	H5N1	Domestic	-	-	-	7	-	-	-	-	-	-	-
2022	Jan-Jun 2022	Africa	Nigeria	Niger	High pathogenicity avian influenza viruses (poultry) (Inf. with)	H5N1	Domestic	Birds	-	-	-	5600	Animal	5600	4110	0	1490	0
2022	Jan-Jun 2022	Africa	Nigeria	Niger	High pathogenicity avian influenza viruses (poultry) (Inf. with)	H5N1	Domestic	-	-	-	3	-	-	-	-	-	-	-
2022	Jan-Jun 2022	Africa	Nigeria	Ogun	High pathogenicity avian influenza viruses (poultry) (Inf. with)	H5N1	Domestic	Birds	-	-	-	90000	Animal	90000	83264	0	6736	0
2022	Jan-Jun 2022	Africa	Nigeria	Ogun	High pathogenicity avian influenza viruses (poultry) (Inf. with)	H5N1	Domestic	-	-	-	1	-	-	-	-	-	-	-
2022	Jan-Jun 2022	Africa	Nigeria	Oyo	High pathogenicity avian influenza viruses (poultry) (Inf. with)	H5N1	Domestic	Birds	-	-	-	5	Animal	5	1	0	4	0
2022	Jan-Jun 2022	Africa	Nigeria	Oyo	High pathogenicity avian influenza viruses (poultry) (Inf. with)	H5N1	Domestic	-	-	-	1	-	-	-	-	-	-	-
2022	Jan-Jun 2022	Africa	Nigeria	Plateau	High pathogenicity avian influenza viruses (poultry) (Inf. with)	H5N1	Domestic	Birds	-	-	-	16493	Animal	15993	13774	0	2719	0
2022	Jan-Jun 2022	Africa	Nigeria	Plateau	High pathogenicity avian influenza viruses (poultry) (Inf. with)	H5N1	Domestic	-	-	-	17	-	-	-	-	-	-	-
2022	Jan-Jun 2022	Africa	Nigeria	Zamfara	High pathogenicity avian influenza viruses (poultry) (Inf. with)	H5N1	Domestic	Birds	-	-	-	188000	Animal	188000	157500	0	30500	0
2022	Jan-Jun 2022	Africa	Nigeria	Zamfara	High pathogenicity avian influenza viruses (poultry) (Inf. with)	H5N1	Domestic	-	-	-	2	-	-	-	-	-	-	-
2022	Jan-Jun 2022	Africa	South Africa	Gauteng	High pathogenicity avian influenza viruses (poultry) (Inf. with)	H5N1	Domestic	Birds	-	-	-	178638	Animal	6326	151448	0	6326	0
2022	Jan-Jun 2022	Africa	South Africa	Gauteng	High pathogenicity avian influenza viruses (poultry) (Inf. with)	H5N1	Domestic	-	-	-	5	-	-	-	-	-	-	-
2022	Jan-Jun 2022	Africa	South Africa	Western Cape	High pathogenicity avian influenza viruses (poultry) (Inf. with)	H5N1	Domestic	Birds	-	-	-	476309	Animal	2009	473992	0	2008	0
2022	Jan-Jun 2022	Africa	South Africa	Western Cape	High pathogenicity avian influenza viruses (poultry) (Inf. with)	H5N1	Domestic	-	-	-	2	-	-	-	-	-	-	-
2022	Jan-Jun 2022	Africa	Togo	Zio	High pathogenicity avian influenza viruses (poultry) (Inf. with)	H5N1	Domestic	Birds	4246	95457	1	11450	Animal	1801	9649	0	1801	0
2022	Jan-Jun 2022	Americas	Canada	Alberta	High pathogenicity avian influenza viruses (poultry) (Inf. with)	H5N1	Domestic	Birds	-	-	-	936367	Animal	35881	900486	0	35881	0
2022	Jan-Jun 2022	Americas	Canada	Alberta	High pathogenicity avian influenza viruses (poultry) (Inf. with)	H5N1	Domestic	-	-	-	21	-	-	-	-	-	-	-
2022	Jan-Jun 2022	Americas	Canada	British Columbia	High pathogenicity avian influenza viruses (poultry) (Inf. with)	H5N1	Domestic	Birds	-	-	-	159852	Animal	8039	151813	0	8039	0
2022	Jan-Jun 2022	Americas	Canada	British Columbia	High pathogenicity avian influenza viruses (poultry) (Inf. with)	H5N1	Domestic	-	-	-	13	-	-	-	-	-	-	-
2022	Jan-Jun 2022	Americas	Canada	Manitoba	High pathogenicity avian influenza viruses (poultry) (Inf. with)	H5N1	Domestic	Birds	-	-	-	15422	Animal	170	15252	0	170	0
2022	Jan-Jun 2022	Americas	Canada	Manitoba	High pathogenicity avian influenza viruses (poultry) (Inf. with)	H5N1	Domestic	-	-	-	1	-	-	-	-	-	-	-
2022	Jan-Jun 2022	Americas	Canada	New Brunswick	High pathogenicity avian influenza viruses (poultry) (Inf. with)	H5N1	Domestic	Birds	-	-	-	30	Animal	30	0	0	30	0
2022	Jan-Jun 2022	Americas	Canada	New Brunswick	High pathogenicity avian influenza viruses (poultry) (Inf. with)	H5N1	Domestic	-	-	-	1	-	-	-	-	-	-	-
2022	Jan-Jun 2022	Americas	Canada	Nova Scotia	High pathogenicity avian influenza viruses (poultry) (Inf. with)	H5N1	Domestic	Birds	-	-	-	11904	Animal	5313	6591	0	5313	0
2022	Jan-Jun 2022	Americas	Canada	Nova Scotia	High pathogenicity avian influenza viruses (poultry) (Inf. with)	H5N1	Domestic	-	-	-	2	-	-	-	-	-	-	-
2022	Jan-Jun 2022	Americas	Canada	Ontario	High pathogenicity avian influenza viruses (poultry) (Inf. with)	H5N1	Domestic	Birds	-	-	-	560527	Animal	34881	525779	0	34748	0
2022	Jan-Jun 2022	Americas	Canada	Ontario	High pathogenicity avian influenza viruses (poultry) (Inf. with)	H5N1	Domestic	-	-	-	25	-	-	-	-	-	-	-
2022	Jan-Jun 2022	Americas	Canada	Québec	High pathogenicity avian influenza viruses (poultry) (Inf. with)	H5N1	Domestic	Birds	-	-	-	248496	Animal	6855	241641	0	6855	0
2022	Jan-Jun 2022	Americas	Canada	Québec	High pathogenicity avian influenza viruses (poultry) (Inf. with)	H5N1	Domestic	-	-	-	7	-	-	-	-	-	-	-
2022	Jan-Jun 2022	Americas	Canada	Saskatchewan	High pathogenicity avian influenza viruses (poultry) (Inf. with)	H5N1	Domestic	Birds	-	-	-	77669	Animal	2938	74731	0	2938	0
2022	Jan-Jun 2022	Americas	Canada	Saskatchewan	High pathogenicity avian influenza viruses (poultry) (Inf. with)	H5N1	Domestic	-	-	-	10	-	-	-	-	-	-	-
2022	Jan-Jun 2022	Americas	Mexico	Aguascalientes	High pathogenicity avian influenza viruses (poultry) (Inf. with)	H7N3	Domestic	Birds	-	-	-	6471	Animal	2647	5756	0	715	0
2022	Jan-Jun 2022	Americas	Mexico	Aguascalientes	High pathogenicity avian influenza viruses (poultry) (Inf. with)	H7N3	Domestic	-	-	-	4	-	-	-	-	-	-	-
2022	Jan-Jun 2022	Americas	Mexico	Coahuila	High pathogenicity avian influenza viruses (poultry) (Inf. with)	H7N3	Domestic	Birds	-	-	-	1255348	Animal	402918	1202471	0	52877	0
2022	Jan-Jun 2022	Americas	Mexico	Coahuila	High pathogenicity avian influenza viruses (poultry) (Inf. with)	H7N3	Domestic	-	-	-	12	-	-	-	-	-	-	-
2022	Jan-Jun 2022	Americas	Mexico	Durango	High pathogenicity avian influenza viruses (poultry) (Inf. with)	H7N3	Domestic	Birds	-	-	-	954647	Animal	487530	919084	0	35563	0
2022	Jan-Jun 2022	Americas	Mexico	Durango	High pathogenicity avian influenza viruses (poultry) (Inf. with)	H7N3	Domestic	-	-	-	18	-	-	-	-	-	-	-
2022	Jan-Jun 2022	Americas	Mexico	Guanajuato	High pathogenicity avian influenza viruses (poultry) (Inf. with)	H7N3	Domestic	Birds	-	-	-	8030	Animal	157	7885	0	145	0
2022	Jan-Jun 2022	Americas	Mexico	Guanajuato	High pathogenicity avian influenza viruses (poultry) (Inf. with)	H7N3	Domestic	-	-	-	3	-	-	-	-	-	-	-
2022	Jan-Jun 2022	Americas	Mexico	Jalisco	High pathogenicity avian influenza viruses (poultry) (Inf. with)	H7N3	Domestic	Birds	-	-	-	277	Animal	202	90	0	187	0
2022	Jan-Jun 2022	Americas	Mexico	Jalisco	High pathogenicity avian influenza viruses (poultry) (Inf. with)	H7N3	Domestic	-	-	-	3	-	-	-	-	-	-	-
2022	Jan-Jun 2022	Americas	Mexico	Puebla	High pathogenicity avian influenza viruses (poultry) (Inf. with)	H7N3	Domestic	Birds	-	-	-	1313160	Animal	62	1313140	0	20	0
2022	Jan-Jun 2022	Americas	Mexico	Puebla	High pathogenicity avian influenza viruses (poultry) (Inf. with)	H7N3	Domestic	-	-	-	6	-	-	-	-	-	-	-
2022	Jan-Jun 2022	Americas	Mexico	San Luis Potosí	High pathogenicity avian influenza viruses (poultry) (Inf. with)	H7N3	Domestic	Birds	-	-	-	40	Animal	8	37	0	3	0
2022	Jan-Jun 2022	Americas	Mexico	San Luis Potosí	High pathogenicity avian influenza viruses (poultry) (Inf. with)	H7N3	Domestic	-	-	-	1	-	-	-	-	-	-	-
2022	Jan-Jun 2022	Americas	United States of America	Colorado	High pathogenicity avian influenza viruses (poultry) (Inf. with)	H5N1	Domestic	Birds	-	-	-	3560114	Animal	-	3560078	-	36	-
2022	Jan-Jun 2022	Americas	United States of America	Colorado	High pathogenicity avian influenza viruses (poultry) (Inf. with)	H5N1	Domestic	-	-	-	6	-	-	-	-	-	-	-
2022	Jan-Jun 2022	Americas	United States of America	Delaware	High pathogenicity avian influenza viruses (poultry) (Inf. with)	H5N1	Domestic	Birds	-	-	-	1568737	Animal	-	1568737	-	-	-
2022	Jan-Jun 2022	Americas	United States of America	Delaware	High pathogenicity avian influenza viruses (poultry) (Inf. with)	H5N1	Domestic	-	-	-	3	-	-	-	-	-	-	-
2022	Jan-Jun 2022	Americas	United States of America	Idaho	High pathogenicity avian influenza viruses (poultry) (Inf. with)	H5N1	Domestic	Birds	-	-	-	649	Animal	-	436	-	213	-
2022	Jan-Jun 2022	Americas	United States of America	Idaho	High pathogenicity avian influenza viruses (poultry) (Inf. with)	H5N1	Domestic	-	-	-	10	-	-	-	-	-	-	-
2022	Jan-Jun 2022	Americas	United States of America	Indiana	High pathogenicity avian influenza viruses (poultry) (Inf. with)	H5N1	Domestic	Birds	-	-	-	189535	Animal	-	189011	-	524	-
2022	Jan-Jun 2022	Americas	United States of America	Indiana	High pathogenicity avian influenza viruses (poultry) (Inf. with)	H5N1	Domestic	-	-	-	10	-	-	-	-	-	-	-
2022	Jan-Jun 2022	Americas	United States of America	Iowa	High pathogenicity avian influenza viruses (poultry) (Inf. with)	H5N1	Domestic	Birds	-	-	-	13373989	Animal	-	13373989	-	-	-
2022	Jan-Jun 2022	Americas	United States of America	Iowa	High pathogenicity avian influenza viruses (poultry) (Inf. with)	H5N1	Domestic	-	-	-	15	-	-	-	-	-	-	-
2022	Jan-Jun 2022	Americas	United States of America	Kansas	High pathogenicity avian influenza viruses (poultry) (Inf. with)	H5N1	Domestic	Birds	-	-	-	7505	Animal	-	7497	-	8	-
2022	Jan-Jun 2022	Americas	United States of America	Kansas	High pathogenicity avian influenza viruses (poultry) (Inf. with)	H5N1	Domestic	-	-	-	4	-	-	-	-	-	-	-
2022	Jan-Jun 2022	Americas	United States of America	Kentucky	High pathogenicity avian influenza viruses (poultry) (Inf. with)	H5N1	Domestic	Birds	-	-	-	302400	Animal	-	302400	-	-	-
2022	Jan-Jun 2022	Americas	United States of America	Kentucky	High pathogenicity avian influenza viruses (poultry) (Inf. with)	H5N1	Domestic	-	-	-	2	-	-	-	-	-	-	-
2022	Jan-Jun 2022	Americas	United States of America	Maine	High pathogenicity avian influenza viruses (poultry) (Inf. with)	H5N1	Domestic	Birds	-	-	-	247	Animal	-	174	-	73	-
2022	Jan-Jun 2022	Americas	United States of America	Maine	High pathogenicity avian influenza viruses (poultry) (Inf. with)	H5N1	Domestic	-	-	-	1	-	-	-	-	-	-	-
2022	Jan-Jun 2022	Americas	United States of America	Maryland	High pathogenicity avian influenza viruses (poultry) (Inf. with)	H5N1	Domestic	Birds	-	-	-	1773065	Animal	-	1762392	-	10673	-
2022	Jan-Jun 2022	Americas	United States of America	Maryland	High pathogenicity avian influenza viruses (poultry) (Inf. with)	H5N1	Domestic	-	-	-	4	-	-	-	-	-	-	-
2022	Jan-Jun 2022	Americas	United States of America	Michigan	High pathogenicity avian influenza viruses (poultry) (Inf. with)	H5N1	Domestic	Birds	-	-	-	34385	Animal	-	34248	-	137	-
2022	Jan-Jun 2022	Americas	United States of America	Michigan	High pathogenicity avian influenza viruses (poultry) (Inf. with)	H5N1	Domestic	-	-	-	3	-	-	-	-	-	-	-
2022	Jan-Jun 2022	Americas	United States of America	Minnesota	High pathogenicity avian influenza viruses (poultry) (Inf. with)	H5N1	Domestic	Birds	-	-	-	3014091	Animal	-	2972103	-	41988	-
2022	Jan-Jun 2022	Americas	United States of America	Minnesota	High pathogenicity avian influenza viruses (poultry) (Inf. with)	H5N1	Domestic	-	-	-	61	-	-	-	-	-	-	-
2022	Jan-Jun 2022	Americas	United States of America	Missouri	High pathogenicity avian influenza viruses (poultry) (Inf. with)	H5N1	Domestic	Birds	-	-	-	503107	Animal	-	437921	-	65186	-
2022	Jan-Jun 2022	Americas	United States of America	Missouri	High pathogenicity avian influenza viruses (poultry) (Inf. with)	H5N1	Domestic	-	-	-	6	-	-	-	-	-	-	-
2022	Jan-Jun 2022	Americas	United States of America	Montana	High pathogenicity avian influenza viruses (poultry) (Inf. with)	H5N1	Domestic	Birds	-	-	-	76350	Animal	-	76200	-	150	-
2022	Jan-Jun 2022	Americas	United States of America	Montana	High pathogenicity avian influenza viruses (poultry) (Inf. with)	H5N1	Domestic	-	-	-	2	-	-	-	-	-	-	-
2022	Jan-Jun 2022	Americas	United States of America	Nebraska	High pathogenicity avian influenza viruses (poultry) (Inf. with)	H5N1	Domestic	Birds	-	-	-	4853334	Animal	-	4853334	-	-	-
2022	Jan-Jun 2022	Americas	United States of America	Nebraska	High pathogenicity avian influenza viruses (poultry) (Inf. with)	H5N1	Domestic	-	-	-	4	-	-	-	-	-	-	-
2022	Jan-Jun 2022	Americas	United States of America	New Jersey	High pathogenicity avian influenza viruses (poultry) (Inf. with)	H5N1	Domestic	Birds	-	-	-	62	Animal	-	52	-	10	-
2022	Jan-Jun 2022	Americas	United States of America	New Jersey	High pathogenicity avian influenza viruses (poultry) (Inf. with)	H5N1	Domestic	-	-	-	1	-	-	-	-	-	-	-
2022	Jan-Jun 2022	Americas	United States of America	New York	High pathogenicity avian influenza viruses (poultry) (Inf. with)	H5N1	Domestic	Birds	-	-	-	9346	Animal	-	9059	-	287	-
2022	Jan-Jun 2022	Americas	United States of America	New York	High pathogenicity avian influenza viruses (poultry) (Inf. with)	H5N1	Domestic	-	-	-	4	-	-	-	-	-	-	-
2022	Jan-Jun 2022	Americas	United States of America	North Carolina	High pathogenicity avian influenza viruses (poultry) (Inf. with)	H5N1	Domestic	Birds	-	-	-	481568	Animal	-	481568	-	-	-
2022	Jan-Jun 2022	Americas	United States of America	North Carolina	High pathogenicity avian influenza viruses (poultry) (Inf. with)	H5N1	Domestic	-	-	-	9	-	-	-	-	-	-	-
2022	Jan-Jun 2022	Americas	United States of America	North Dakota	High pathogenicity avian influenza viruses (poultry) (Inf. with)	H5N1	Domestic	Birds	-	-	-	166278	Animal	-	121208	-	45070	-
2022	Jan-Jun 2022	Americas	United States of America	North Dakota	High pathogenicity avian influenza viruses (poultry) (Inf. with)	H5N1	Domestic	-	-	-	11	-	-	-	-	-	-	-
2022	Jan-Jun 2022	Americas	United States of America	Oklahoma	High pathogenicity avian influenza viruses (poultry) (Inf. with)	H5N1	Domestic	Birds	-	-	-	13778	Animal	-	13778	-	-	-
2022	Jan-Jun 2022	Americas	United States of America	Oklahoma	High pathogenicity avian influenza viruses (poultry) (Inf. with)	H5N1	Domestic	-	-	-	1	-	-	-	-	-	-	-
2022	Jan-Jun 2022	Americas	United States of America	Oregon	High pathogenicity avian influenza viruses (poultry) (Inf. with)	H5N1	Domestic	Birds	-	-	-	447	Animal	-	447	-	-	-
2022	Jan-Jun 2022	Americas	United States of America	Oregon	High pathogenicity avian influenza viruses (poultry) (Inf. with)	H5N1	Domestic	-	-	-	1	-	-	-	-	-	-	-
2022	Jan-Jun 2022	Americas	United States of America	Pennsylvania	High pathogenicity avian influenza viruses (poultry) (Inf. with)	H5N1	Domestic	Birds	-	-	-	4287202	Animal	-	4287202	-	-	-
2022	Jan-Jun 2022	Americas	United States of America	Pennsylvania	High pathogenicity avian influenza viruses (poultry) (Inf. with)	H5N1	Domestic	-	-	-	17	-	-	-	-	-	-	-
2022	Jan-Jun 2022	Americas	United States of America	South Dakota	High pathogenicity avian influenza viruses (poultry) (Inf. with)	H5N1	Domestic	Birds	-	-	-	1681627	Animal	-	1668135	-	13492	-
2022	Jan-Jun 2022	Americas	United States of America	South Dakota	High pathogenicity avian influenza viruses (poultry) (Inf. with)	H5N1	Domestic	-	-	-	38	-	-	-	-	-	-	-
2022	Jan-Jun 2022	Americas	United States of America	Texas	High pathogenicity avian influenza viruses (poultry) (Inf. with)	H5N1	Domestic	Birds	-	-	-	1689	Animal	-	1689	-	-	-
2022	Jan-Jun 2022	Americas	United States of America	Texas	High pathogenicity avian influenza viruses (poultry) (Inf. with)	H5N1	Domestic	-	-	-	1	-	-	-	-	-	-	-
2022	Jan-Jun 2022	Americas	United States of America	Utah	High pathogenicity avian influenza viruses (poultry) (Inf. with)	H5N1	Domestic	Birds	-	-	-	1501181	Animal	-	1501181	-	-	-
2022	Jan-Jun 2022	Americas	United States of America	Utah	High pathogenicity avian influenza viruses (poultry) (Inf. with)	H5N1	Domestic	-	-	-	1	-	-	-	-	-	-	-
2022	Jan-Jun 2022	Americas	United States of America	Washington	High pathogenicity avian influenza viruses (poultry) (Inf. with)	H5N1	Domestic	Birds	-	-	-	297	Animal	-	275	-	22	-
2022	Jan-Jun 2022	Americas	United States of America	Washington	High pathogenicity avian influenza viruses (poultry) (Inf. with)	H5N1	Domestic	-	-	-	3	-	-	-	-	-	-	-
2022	Jan-Jun 2022	Americas	United States of America	Wisconsin	High pathogenicity avian influenza viruses (poultry) (Inf. with)	H5N1	Domestic	Birds	-	-	-	3032335	Animal	-	3032237	-	98	-
2022	Jan-Jun 2022	Americas	United States of America	Wisconsin	High pathogenicity avian influenza viruses (poultry) (Inf. with)	H5N1	Domestic	-	-	-	9	-	-	-	-	-	-	-
2022	Jan-Jun 2022	Asia	Chinese Taipei	Changhua County	High pathogenicity avian influenza viruses (poultry) (Inf. with)	H5N2	Domestic	Birds	-	-	-	140975	Animal	13941	127034	0	13941	0
2022	Jan-Jun 2022	Asia	Chinese Taipei	Changhua County	High pathogenicity avian influenza viruses (poultry) (Inf. with)	H5N2	Domestic	-	-	-	6	-	-	-	-	-	-	-
2022	Jan-Jun 2022	Asia	Chinese Taipei	Chiayi County	High pathogenicity avian influenza viruses (poultry) (Inf. with)	H5N2	Domestic	Birds	-	-	-	2379	Animal	2050	329	0	2050	0
2022	Jan-Jun 2022	Asia	Chinese Taipei	Chiayi County	High pathogenicity avian influenza viruses (poultry) (Inf. with)	H5N2	Domestic	-	-	-	1	-	-	-	-	-	-	-
2022	Jan-Jun 2022	Asia	Chinese Taipei	New Taipei City	High pathogenicity avian influenza viruses (poultry) (Inf. with)	H5N2	Domestic	Birds	-	-	-	235	Animal	-	235	-	0	-
2022	Jan-Jun 2022	Asia	Chinese Taipei	New Taipei City	High pathogenicity avian influenza viruses (poultry) (Inf. with)	H5N2	Domestic	-	-	-	1	-	-	-	-	-	-	-
2022	Jan-Jun 2022	Asia	Chinese Taipei	Pingtung County	High pathogenicity avian influenza viruses (poultry) (Inf. with)	H5N2	Domestic	Birds	-	-	-	915	Animal	26	889	0	26	0
2022	Jan-Jun 2022	Asia	Chinese Taipei	Pingtung County	High pathogenicity avian influenza viruses (poultry) (Inf. with)	H5N2	Domestic	-	-	-	1	-	-	-	-	-	-	-
2022	Jan-Jun 2022	Asia	Chinese Taipei	Tainan City	High pathogenicity avian influenza viruses (poultry) (Inf. with)	H5N2	Domestic	Birds	-	-	-	10533	Animal	4333	6200	0	4333	0
2022	Jan-Jun 2022	Asia	Chinese Taipei	Tainan City	High pathogenicity avian influenza viruses (poultry) (Inf. with)	H5N2	Domestic	-	-	-	1	-	-	-	-	-	-	-
2022	Jan-Jun 2022	Asia	Chinese Taipei	Taipei City	High pathogenicity avian influenza viruses (poultry) (Inf. with)	H5N2	Domestic	Birds	-	-	-	42	Animal	2	42	0	0	0
2022	Jan-Jun 2022	Asia	Chinese Taipei	Taipei City	High pathogenicity avian influenza viruses (poultry) (Inf. with)	H5N2	Domestic	-	-	-	2	-	-	-	-	-	-	-
2022	Jan-Jun 2022	Asia	Chinese Taipei	Yunlin County	High pathogenicity avian influenza viruses (poultry) (Inf. with)	H5N2	Domestic	Birds	-	-	-	125818	Animal	16321	109497	0	16321	0
2022	Jan-Jun 2022	Asia	Chinese Taipei	Yunlin County	High pathogenicity avian influenza viruses (poultry) (Inf. with)	H5N2	Domestic	-	-	-	10	-	-	-	-	-	-	-
2022	Jan-Jun 2022	Asia	India	Bihar	High pathogenicity avian influenza viruses (poultry) (Inf. with)	H5N1	Domestic	Birds	-	-	-	4121	Animal	920	3330	0	791	-
2022	Jan-Jun 2022	Asia	India	Bihar	High pathogenicity avian influenza viruses (poultry) (Inf. with)	H5N1	Domestic	-	-	-	2	-	-	-	-	-	-	-
2022	Jan-Jun 2022	Asia	India	Maharashtra	High pathogenicity avian influenza viruses (poultry) (Inf. with)	H5N1	Domestic	Birds	-	-	-	28308	Animal	1376	26932	-	1376	-
2022	Jan-Jun 2022	Asia	India	Maharashtra	High pathogenicity avian influenza viruses (poultry) (Inf. with)	H5N1	Domestic	-	-	-	3	-	-	-	-	-	-	-
2022	Jan-Jun 2022	Asia	Indonesia	Indonesia	High pathogenicity avian influenza viruses (poultry) (Inf. with)	H5 (N untyped)	Domestic	Birds	-	-	-	5570	Animal	4430	-	-	-	-
2022	Jan-Jun 2022	Asia	Indonesia	Indonesia	High pathogenicity avian influenza viruses (poultry) (Inf. with)	H5 (N untyped)	Domestic	-	-	-	19	-	-	-	-	-	-	-
2022	Jan-Jun 2022	Asia	Iraq	Baghdad	High pathogenicity avian influenza viruses (poultry) (Inf. with)	H5N8	Domestic	Birds	-	-	-	31000	Animal	31000	30400	-	600	-
2022	Jan-Jun 2022	Asia	Iraq	Baghdad	High pathogenicity avian influenza viruses (poultry) (Inf. with)	H5N8	Domestic	-	-	-	1	-	-	-	-	-	-	-
2022	Jan-Jun 2022	Asia	Iraq	Wasit	High pathogenicity avian influenza viruses (poultry) (Inf. with)	H5N8	Domestic	Birds	-	-	-	158000	Animal	40208	117792	-	40208	-
2022	Jan-Jun 2022	Asia	Iraq	Wasit	High pathogenicity avian influenza viruses (poultry) (Inf. with)	H5N8	Domestic	-	-	-	1	-	-	-	-	-	-	-
2022	Jan-Jun 2022	Asia	Israel	Golan	High pathogenicity avian influenza viruses (poultry) (Inf. with)	H5N1	Domestic	Birds	-	-	-	13746	Animal	-	13746	0	-	0
2022	Jan-Jun 2022	Asia	Israel	Golan	High pathogenicity avian influenza viruses (poultry) (Inf. with)	H5N1	Domestic	-	-	-	1	-	-	-	-	-	-	-
2022	Jan-Jun 2022	Asia	Israel	Haifa	High pathogenicity avian influenza viruses (poultry) (Inf. with)	H5N1	Domestic	Birds	-	-	-	125730	Animal	200	125530	0	200	0
2022	Jan-Jun 2022	Asia	Israel	Haifa	High pathogenicity avian influenza viruses (poultry) (Inf. with)	H5N1	Domestic	-	-	-	2	-	-	-	-	-	-	-
2022	Jan-Jun 2022	Asia	Israel	HaZafon	High pathogenicity avian influenza viruses (poultry) (Inf. with)	H5N1	Domestic	Birds	-	-	-	105170	Animal	300	104920	0	250	0
2022	Jan-Jun 2022	Asia	Israel	HaZafon	High pathogenicity avian influenza viruses (poultry) (Inf. with)	H5N1	Domestic	-	-	-	2	-	-	-	-	-	-	-
2022	Jan-Jun 2022	Asia	Japan	Abashiri	High pathogenicity avian influenza viruses (poultry) (Inf. with)	H5N1	Domestic	Birds	4072	-	2	1360	Animal	32	1333	0	27	0
2022	Jan-Jun 2022	Asia	Japan	Daisen	High pathogenicity avian influenza viruses (poultry) (Inf. with)	H5N1	Domestic	Birds	4072	102091	1	400	Animal	12	395	0	5	0
2022	Jan-Jun 2022	Asia	Japan	Ichinoseki	High pathogenicity avian influenza viruses (poultry) (Inf. with)	H5N1	Domestic	Birds	4072	103062	1	12	Animal	3	10	0	2	0
2022	Jan-Jun 2022	Asia	Japan	Ishinomaki	High pathogenicity avian influenza viruses (poultry) (Inf. with)	H5N1	Domestic	Birds	4072	100292	1	32000	Animal	250	31750	0	250	0
2022	Jan-Jun 2022	Asia	Japan	Kuji	High pathogenicity avian influenza viruses (poultry) (Inf. with)	H5N1	Domestic	Birds	4072	97432	1	45000	Animal	236	44764	0	236	0
2022	Jan-Jun 2022	Asia	Japan	Kushiro City	High pathogenicity avian influenza viruses (poultry) (Inf. with)	H5N1	Domestic	Birds	4072	102376	1	100	Animal	1	99	0	1	0
2022	Jan-Jun 2022	Asia	Japan	Nagashima	High pathogenicity avian influenza viruses (poultry) (Inf. with)	H5N1	Domestic	Birds	4072	95700	1	111000	Animal	150	110850	0	150	0
2022	Jan-Jun 2022	Asia	Japan	Saijō	High pathogenicity avian influenza viruses (poultry) (Inf. with)	H5N1	Domestic	Birds	4072	-	2	231000	Animal	62	230938	0	62	0
2022	Jan-Jun 2022	Asia	Japan	Shiraoi	High pathogenicity avian influenza viruses (poultry) (Inf. with)	H5N1	Domestic	Birds	4072	102089	1	520000	Animal	20	519980	0	20	0
2022	Jan-Jun 2022	Asia	Japan	Sōsa	High pathogenicity avian influenza viruses (poultry) (Inf. with)	H5N1	Domestic	Birds	4072	96208	1	5800	Animal	1	5799	0	1	0
2022	Jan-Jun 2022	Asia	Japan	Yachimata	High pathogenicity avian influenza viruses (poultry) (Inf. with)	H5N1	Domestic	Birds	4072	95953	1	66000	Animal	250	65750	0	250	0
2022	Jan-Jun 2022	Asia	Japan	Yokohama	High pathogenicity avian influenza viruses (poultry) (Inf. with)	H5N1	Domestic	Birds	4072	-	2	280000	Animal	190	279810	0	190	0
2022	Jan-Jun 2022	Asia	Korea (Rep. of)	Asan	High pathogenicity avian influenza viruses (poultry) (Inf. with)	H5N1	Domestic	Birds	4067	97136	1	290000	Animal	50	289950	0	50	0
2022	Jan-Jun 2022	Asia	Korea (Rep. of)	Boryeong	High pathogenicity avian influenza viruses (poultry) (Inf. with)	H5N1	Domestic	Birds	4067	97129	1	42100	Animal	1500	40600	0	1500	0
2022	Jan-Jun 2022	Asia	Korea (Rep. of)	Buan	High pathogenicity avian influenza viruses (poultry) (Inf. with)	H5N1	Domestic	Birds	4067	-	2	36500	Animal	40	36460	0	40	0
2022	Jan-Jun 2022	Asia	Korea (Rep. of)	Cheonan	High pathogenicity avian influenza viruses (poultry) (Inf. with)	H5N1	Domestic	Birds	4067	-	3	730500	Animal	279	730221	0	279	0
2022	Jan-Jun 2022	Asia	Korea (Rep. of)	Dangjin	High pathogenicity avian influenza viruses (poultry) (Inf. with)	H5N1	Domestic	Birds	4067	97509	1	119000	Animal	40	118960	0	40	0
2022	Jan-Jun 2022	Asia	Korea (Rep. of)	Gimhae	High pathogenicity avian influenza viruses (poultry) (Inf. with)	H5N1	Domestic	Birds	4067	101416	1	135000	Animal	650	134350	0	650	0
2022	Jan-Jun 2022	Asia	Korea (Rep. of)	Gimje	High pathogenicity avian influenza viruses (poultry) (Inf. with)	H5N1	Domestic	Birds	4067	96545	1	7439	Animal	1000	7439	0	0	0
2022	Jan-Jun 2022	Asia	Korea (Rep. of)	Goesan	High pathogenicity avian influenza viruses (poultry) (Inf. with)	H5N1	Domestic	Birds	4067	97507	1	11048	Animal	700	11048	0	0	0
2022	Jan-Jun 2022	Asia	Korea (Rep. of)	Goheung	High pathogenicity avian influenza viruses (poultry) (Inf. with)	H5N1	Domestic	Birds	4067	98337	1	17500	Animal	-	17500	0	0	0
2022	Jan-Jun 2022	Asia	Korea (Rep. of)	Hadong	High pathogenicity avian influenza viruses (poultry) (Inf. with)	H5N1	Domestic	Birds	4067	98336	1	14000	Animal	-	14000	0	0	0
2022	Jan-Jun 2022	Asia	Korea (Rep. of)	Hwaseong	High pathogenicity avian influenza viruses (poultry) (Inf. with)	H5N1	Domestic	Birds	4067	-	2	430098	Animal	0	430098	0	0	0
2022	Jan-Jun 2022	Asia	Korea (Rep. of)	Jeongeup	High pathogenicity avian influenza viruses (poultry) (Inf. with)	H5N1	Domestic	Birds	4067	-	3	85455	Animal	1789	83966	0	1489	0
2022	Jan-Jun 2022	Asia	Korea (Rep. of)	Jincheon	High pathogenicity avian influenza viruses (poultry) (Inf. with)	H5N1	Domestic	Birds	4067	-	5	135345	Animal	348	135297	0	48	0
2022	Jan-Jun 2022	Asia	Korea (Rep. of)	Nonsan	High pathogenicity avian influenza viruses (poultry) (Inf. with)	H5N1	Domestic	Birds	4067	98335	1	21300	Animal	-	21300	0	0	0
2022	Jan-Jun 2022	Asia	Korea (Rep. of)	Pyeongtaek	High pathogenicity avian influenza viruses (poultry) (Inf. with)	H5N1	Domestic	Birds	4067	97131	1	117000	Animal	48	116952	0	48	0
2022	Jan-Jun 2022	Asia	Korea (Rep. of)	Yeongam	High pathogenicity avian influenza viruses (poultry) (Inf. with)	H5N1	Domestic	Birds	4067	96231	1	35000	Animal	0	35000	0	0	0
2022	Jan-Jun 2022	Asia	Korea (Rep. of)	Yesan	High pathogenicity avian influenza viruses (poultry) (Inf. with)	H5N1	Domestic	Birds	4067	-	2	969000	Animal	240	968760	0	240	0
2022	Jan-Jun 2022	Asia	Nepal	Bagmati	High pathogenicity avian influenza viruses (poultry) (Inf. with)	H5N1	Domestic	Birds	-	-	-	200048	Animal	69946	130102	3960	69946	0
2022	Jan-Jun 2022	Asia	Nepal	Bagmati	High pathogenicity avian influenza viruses (poultry) (Inf. with)	H5N1	Domestic	-	-	-	18	-	-	-	-	-	-	-
2022	Jan-Jun 2022	Asia	Nepal	Bheri	High pathogenicity avian influenza viruses (poultry) (Inf. with)	H5N1	Domestic	Birds	-	-	-	4352	Animal	210	4142	0	210	0
2022	Jan-Jun 2022	Asia	Nepal	Bheri	High pathogenicity avian influenza viruses (poultry) (Inf. with)	H5N1	Domestic	-	-	-	1	-	-	-	-	-	-	-
2022	Jan-Jun 2022	Asia	Nepal	Gandaki	High pathogenicity avian influenza viruses (poultry) (Inf. with)	H5N1	Domestic	Birds	-	-	-	1332	Animal	434	898	0	434	0
2022	Jan-Jun 2022	Asia	Nepal	Gandaki	High pathogenicity avian influenza viruses (poultry) (Inf. with)	H5N1	Domestic	-	-	-	1	-	-	-	-	-	-	-
2022	Jan-Jun 2022	Asia	Nepal	Janakpur	High pathogenicity avian influenza viruses (poultry) (Inf. with)	H5N1	Domestic	Birds	-	-	-	1390	Animal	720	670	0	720	0
2022	Jan-Jun 2022	Asia	Nepal	Janakpur	High pathogenicity avian influenza viruses (poultry) (Inf. with)	H5N1	Domestic	-	-	-	1	-	-	-	-	-	-	-
2022	Jan-Jun 2022	Asia	Nepal	Koshi	High pathogenicity avian influenza viruses (poultry) (Inf. with)	H5N1	Domestic	Birds	-	-	-	25414	Animal	11110	14304	0	11110	0
2022	Jan-Jun 2022	Asia	Nepal	Koshi	High pathogenicity avian influenza viruses (poultry) (Inf. with)	H5N1	Domestic	-	-	-	6	-	-	-	-	-	-	-
2022	Jan-Jun 2022	Asia	Nepal	Narayani	High pathogenicity avian influenza viruses (poultry) (Inf. with)	H5N1	Domestic	Birds	-	-	-	307998	Animal	31934	276064	0	31934	0
2022	Jan-Jun 2022	Asia	Nepal	Narayani	High pathogenicity avian influenza viruses (poultry) (Inf. with)	H5N1	Domestic	-	-	-	6	-	-	-	-	-	-	-
2022	Jan-Jun 2022	Asia	Nepal	Sagarmatha	High pathogenicity avian influenza viruses (poultry) (Inf. with)	H5N1	Domestic	Birds	-	-	-	8820	Animal	5420	3400	-	5420	-
2022	Jan-Jun 2022	Asia	Nepal	Sagarmatha	High pathogenicity avian influenza viruses (poultry) (Inf. with)	H5N1	Domestic	-	-	-	1	-	-	-	-	-	-	-
2022	Jan-Jun 2022	Asia	Philippines	Bahay Pare	High pathogenicity avian influenza viruses (poultry) (Inf. with)	H5N1	Domestic	Birds	4328	104129	1	335	Animal	5	335	0	0	0
2022	Jan-Jun 2022	Asia	Philippines	Bambang	High pathogenicity avian influenza viruses (poultry) (Inf. with)	H5N1	Domestic	Birds	4328	105228	1	100	Animal	100	0	0	100	0
2022	Jan-Jun 2022	Asia	Philippines	Bantug-Petines	High pathogenicity avian influenza viruses (poultry) (Inf. with)	H5N1	Domestic	Birds	4328	104151	1	3050	Animal	35	2700	0	350	0
2022	Jan-Jun 2022	Asia	Philippines	Barangca	High pathogenicity avian influenza viruses (poultry) (Inf. with)	H5N1	Domestic	Birds	4328	97681	1	6950	Animal	55	6950	0	0	0
2022	Jan-Jun 2022	Asia	Philippines	Baras	High pathogenicity avian influenza viruses (poultry) (Inf. with)	H5N1	Domestic	Birds	4376	-	2	203	Animal	75	133	0	70	0
2022	Jan-Jun 2022	Asia	Philippines	Bentigan	High pathogenicity avian influenza viruses (poultry) (Inf. with)	H5N1	Domestic	Birds	4328	101193	1	56	Animal	50	6	0	50	0
2022	Jan-Jun 2022	Asia	Philippines	Bialong	High pathogenicity avian influenza viruses (poultry) (Inf. with)	H5N1	Domestic	Birds	4376	102776	1	165	Animal	5	62	0	103	0
2022	Jan-Jun 2022	Asia	Philippines	Blingkong	High pathogenicity avian influenza viruses (poultry) (Inf. with)	H5N1	Domestic	Birds	4376	105238	1	1387	Animal	5	1387	0	0	0
2022	Jan-Jun 2022	Asia	Philippines	Cabalantian	High pathogenicity avian influenza viruses (poultry) (Inf. with)	H5N1	Domestic	Birds	4328	105567	1	183	Animal	20	163	0	20	0
2022	Jan-Jun 2022	Asia	Philippines	Cabambangan	High pathogenicity avian influenza viruses (poultry) (Inf. with)	H5N1	Domestic	Birds	4328	105566	1	23	Animal	16	7	0	16	0
2022	Jan-Jun 2022	Asia	Philippines	Cabetican	High pathogenicity avian influenza viruses (poultry) (Inf. with)	H5N1	Domestic	Birds	4328	105218	1	1042	Animal	1000	42	0	1000	0
2022	Jan-Jun 2022	Asia	Philippines	Cadanglaan	High pathogenicity avian influenza viruses (poultry) (Inf. with)	H5N1	Domestic	Birds	4328	104116	1	100	Animal	4	0	0	100	0
2022	Jan-Jun 2022	Asia	Philippines	Calaba	High pathogenicity avian influenza viruses (poultry) (Inf. with)	H5N1	Domestic	Birds	4328	104147	1	60	Animal	20	60	0	0	0
2022	Jan-Jun 2022	Asia	Philippines	Calagbangan	High pathogenicity avian influenza viruses (poultry) (Inf. with)	H5N1	Domestic	Birds	4328	98290	1	200	Animal	30	130	0	70	0
2022	Jan-Jun 2022	Asia	Philippines	Camias	High pathogenicity avian influenza viruses (poultry) (Inf. with)	H5N1	Domestic	Birds	4328	102789	1	184	Animal	9	37	0	147	0
2022	Jan-Jun 2022	Asia	Philippines	Cansinala	High pathogenicity avian influenza viruses (poultry) (Inf. with)	H5N1	Domestic	Birds	4328	104125	1	2337	Animal	10	2337	0	0	0
2022	Jan-Jun 2022	Asia	Philippines	Caramutan	High pathogenicity avian influenza viruses (poultry) (Inf. with)	H5N1	Domestic	Birds	4328	-	2	5115	Animal	3713	1415	0	3700	0
2022	Jan-Jun 2022	Asia	Philippines	Carmen	High pathogenicity avian influenza viruses (poultry) (Inf. with)	H5N1	Domestic	Birds	4376	99823	1	1021	Animal	20	1021	0	0	0
2022	Jan-Jun 2022	Asia	Philippines	Casongsong	High pathogenicity avian influenza viruses (poultry) (Inf. with)	H5N1	Domestic	Birds	4328	101189	1	81	Animal	52	29	0	52	0
2022	Jan-Jun 2022	Asia	Philippines	Catlubong	High pathogenicity avian influenza viruses (poultry) (Inf. with)	H5N1	Domestic	Birds	4328	101187	1	262	Animal	6	12	0	250	0
2022	Jan-Jun 2022	Asia	Philippines	Cavite	High pathogenicity avian influenza viruses (poultry) (Inf. with)	H5N1	Domestic	Birds	4328	99557	1	7726	Animal	7726	0	0	7726	0
2022	Jan-Jun 2022	Asia	Philippines	Cuyab	High pathogenicity avian influenza viruses (poultry) (Inf. with)	H5N1	Domestic	Birds	4328	-	3	5168	Animal	1597	3584	0	1584	0
2022	Jan-Jun 2022	Asia	Philippines	Dagat-Dagatan	High pathogenicity avian influenza viruses (poultry) (Inf. with)	H5N1	Domestic	Birds	4328	98282	1	131	Animal	3	131	0	0	0
2022	Jan-Jun 2022	Asia	Philippines	Dalayap	High pathogenicity avian influenza viruses (poultry) (Inf. with)	H5N1	Domestic	Birds	4328	97682	1	47000	Animal	24	19306	0	27694	0
2022	Jan-Jun 2022	Asia	Philippines	Del Pilar	High pathogenicity avian influenza viruses (poultry) (Inf. with)	H5N1	Domestic	Birds	4328	104131	1	156	Animal	6	96	0	60	0
2022	Jan-Jun 2022	Asia	Philippines	Dela Paz Norte	High pathogenicity avian influenza viruses (poultry) (Inf. with)	H5N1	Domestic	Birds	4328	104140	1	20	Animal	25	0	0	20	0
2022	Jan-Jun 2022	Asia	Philippines	Iba	High pathogenicity avian influenza viruses (poultry) (Inf. with)	H5N1	Domestic	Birds	4328	-	3	290	Animal	62	105	0	185	0
2022	Jan-Jun 2022	Asia	Philippines	Kalanawe II	High pathogenicity avian influenza viruses (poultry) (Inf. with)	H5N1	Domestic	Birds	4376	101244	1	1073	Animal	547	526	0	547	0
2022	Jan-Jun 2022	Asia	Philippines	Kalandagan	High pathogenicity avian influenza viruses (poultry) (Inf. with)	H5N1	Domestic	Birds	4376	99825	1	652	Animal	20	652	0	0	0
2022	Jan-Jun 2022	Asia	Philippines	Kaledian	High pathogenicity avian influenza viruses (poultry) (Inf. with)	H5N1	Domestic	Birds	4328	-	3	110913	Animal	47220	63713	0	47200	0
2022	Jan-Jun 2022	Asia	Philippines	Katipunan	High pathogenicity avian influenza viruses (poultry) (Inf. with)	H5N1	Domestic	Birds	4376	104153	1	1200	Animal	5	1200	0	0	0
2022	Jan-Jun 2022	Asia	Philippines	Kauran	High pathogenicity avian influenza viruses (poultry) (Inf. with)	H5N1	Domestic	Birds	4376	-	2	350	Animal	11	350	0	0	0
2022	Jan-Jun 2022	Asia	Philippines	Laug	High pathogenicity avian influenza viruses (poultry) (Inf. with)	H5N1	Domestic	Birds	4328	-	2	13871	Animal	35	12564	0	1307	0
2022	Jan-Jun 2022	Asia	Philippines	Legarda-Burnham-Kisad	High pathogenicity avian influenza viruses (poultry) (Inf. with)	H5N1	Domestic	Birds	4328	105542	1	12	Animal	12	0	0	12	0
2022	Jan-Jun 2022	Asia	Philippines	Lepaga	High pathogenicity avian influenza viruses (poultry) (Inf. with)	H5N1	Domestic	Birds	4376	-	2	3360	Animal	11	3360	0	0	0
2022	Jan-Jun 2022	Asia	Philippines	Lourdes	High pathogenicity avian influenza viruses (poultry) (Inf. with)	H5N1	Domestic	Birds	4328	-	3	116	Animal	12	15	0	101	0
2022	Jan-Jun 2022	Asia	Philippines	Mabuco	High pathogenicity avian influenza viruses (poultry) (Inf. with)	H5N1	Domestic	Birds	4328	99663	1	369	Animal	244	116	0	244	0
2022	Jan-Jun 2022	Asia	Philippines	Malawag	High pathogenicity avian influenza viruses (poultry) (Inf. with)	H5N1	Domestic	Birds	4328	99669	1	35	Animal	23	12	0	23	0
2022	Jan-Jun 2022	Asia	Philippines	Malbeg-Patalan	High pathogenicity avian influenza viruses (poultry) (Inf. with)	H5N1	Domestic	Birds	4328	101192	1	21	Animal	20	1	0	20	0
2022	Jan-Jun 2022	Asia	Philippines	Malino	High pathogenicity avian influenza viruses (poultry) (Inf. with)	H5N1	Domestic	Birds	4328	104128	1	1832	Animal	30	1261	0	571	0
2022	Jan-Jun 2022	Asia	Philippines	Mambulo Nuevo	High pathogenicity avian influenza viruses (poultry) (Inf. with)	H5N1	Domestic	Birds	4328	99671	1	48	Animal	7	41	0	7	0
2022	Jan-Jun 2022	Asia	Philippines	Manarog	High pathogenicity avian influenza viruses (poultry) (Inf. with)	H5N1	Domestic	Birds	4328	102782	1	1652	Animal	15	52	0	1600	0
2022	Jan-Jun 2022	Asia	Philippines	Mangga	High pathogenicity avian influenza viruses (poultry) (Inf. with)	H5N1	Domestic	Birds	4328	97683	1	10040	Animal	6	11	0	10029	0
2022	Jan-Jun 2022	Asia	Philippines	Manggahan	High pathogenicity avian influenza viruses (poultry) (Inf. with)	H5N1	Domestic	Birds	4328	105237	1	37485	Animal	20	37485	0	0	0
2022	Jan-Jun 2022	Asia	Philippines	Manuel Roxas	High pathogenicity avian influenza viruses (poultry) (Inf. with)	H5N1	Domestic	Birds	4376	102778	1	79	Animal	4	62	0	17	0
2022	Jan-Jun 2022	Asia	Philippines	Marabulig II	High pathogenicity avian influenza viruses (poultry) (Inf. with)	H5N1	Domestic	Birds	4328	102785	1	632	Animal	20	477	0	155	0
2022	Jan-Jun 2022	Asia	Philippines	Maragol	High pathogenicity avian influenza viruses (poultry) (Inf. with)	H5N1	Domestic	Birds	4328	101194	1	19	Animal	19	0	0	19	0
2022	Jan-Jun 2022	Asia	Philippines	Maungib	High pathogenicity avian influenza viruses (poultry) (Inf. with)	H5N1	Domestic	Birds	4328	104119	1	34	Animal	3	0	0	34	0
2022	Jan-Jun 2022	Asia	Philippines	Mayondon	High pathogenicity avian influenza viruses (poultry) (Inf. with)	H5N1	Domestic	Birds	4328	-	2	819	Animal	45	419	0	400	0
2022	Jan-Jun 2022	Asia	Philippines	Minapan	High pathogenicity avian influenza viruses (poultry) (Inf. with)	H5N1	Domestic	Birds	4376	101255	1	460	Animal	5	460	0	0	0
2022	Jan-Jun 2022	Asia	Philippines	Narvacan I	High pathogenicity avian influenza viruses (poultry) (Inf. with)	H5N1	Domestic	Birds	4328	-	2	194	Animal	20	194	0	0	0
2022	Jan-Jun 2022	Asia	Philippines	New Isabela	High pathogenicity avian influenza viruses (poultry) (Inf. with)	H5N1	Domestic	Birds	4376	101251	1	43	Animal	12	43	0	0	0
2022	Jan-Jun 2022	Asia	Philippines	New Passi	High pathogenicity avian influenza viruses (poultry) (Inf. with)	H5N1	Domestic	Birds	4376	101252	1	98	Animal	58	40	0	58	0
2022	Jan-Jun 2022	Asia	Philippines	Pansud	High pathogenicity avian influenza viruses (poultry) (Inf. with)	H5N1	Domestic	Birds	4376	105239	1	337	Animal	278	59	0	278	0
2022	Jan-Jun 2022	Asia	Philippines	Pararao	High pathogenicity avian influenza viruses (poultry) (Inf. with)	H5N1	Domestic	Birds	4328	99672	1	120	Animal	82	38	0	82	0
2022	Jan-Jun 2022	Asia	Philippines	Pico	High pathogenicity avian influenza viruses (poultry) (Inf. with)	H5N1	Domestic	Birds	4328	104150	1	403	Animal	13	341	0	62	0
2022	Jan-Jun 2022	Asia	Philippines	Poblacion	High pathogenicity avian influenza viruses (poultry) (Inf. with)	H5N1	Domestic	Birds	4328	105235	1	165	Animal	130	35	0	130	0
2022	Jan-Jun 2022	Asia	Philippines	Pulong Buli	High pathogenicity avian influenza viruses (poultry) (Inf. with)	H5N1	Domestic	Birds	4328	99649	1	3050	Animal	50	3000	0	50	0
2022	Jan-Jun 2022	Asia	Philippines	Rajah Nuda	High pathogenicity avian influenza viruses (poultry) (Inf. with)	H5N1	Domestic	Birds	4376	101247	1	1890	Animal	20	1890	0	0	0
2022	Jan-Jun 2022	Asia	Philippines	Sagrada	High pathogenicity avian influenza viruses (poultry) (Inf. with)	H5N1	Domestic	Birds	4328	99673	1	38	Animal	28	10	0	14	0
2022	Jan-Jun 2022	Asia	Philippines	San Agustin	High pathogenicity avian influenza viruses (poultry) (Inf. with)	H5N1	Domestic	Birds	4328	-	2	45	Animal	23	15	0	30	0
2022	Jan-Jun 2022	Asia	Philippines	San Antonio	High pathogenicity avian influenza viruses (poultry) (Inf. with)	H5N1	Domestic	Birds	4328	97684	1	14290	Animal	13	9768	0	4522	0
2022	Jan-Jun 2022	Asia	Philippines	San Antonio	High pathogenicity avian influenza viruses (poultry) (Inf. with)	H5N1	Domestic	Birds	4376	99824	1	1376	Animal	5	1376	0	0	0
2022	Jan-Jun 2022	Asia	Philippines	San Bartolome	High pathogenicity avian influenza viruses (poultry) (Inf. with)	H5N1	Domestic	Birds	4328	-	11	189471	Animal	4807	184693	0	4778	0
2022	Jan-Jun 2022	Asia	Philippines	San Benito	High pathogenicity avian influenza viruses (poultry) (Inf. with)	H5N1	Domestic	Birds	4328	99670	1	44	Animal	30	14	0	30	0
2022	Jan-Jun 2022	Asia	Philippines	San Carlos	High pathogenicity avian influenza viruses (poultry) (Inf. with)	H5N1	Domestic	Birds	4328	-	4	32966	Animal	2600	30364	0	2602	0
2022	Jan-Jun 2022	Asia	Philippines	San Felipe Matanda	High pathogenicity avian influenza viruses (poultry) (Inf. with)	H5N1	Domestic	Birds	4328	99650	1	15	Animal	15	0	0	15	0
2022	Jan-Jun 2022	Asia	Philippines	San Francisco	High pathogenicity avian influenza viruses (poultry) (Inf. with)	H5N1	Domestic	Birds	4328	101191	1	7806	Animal	7800	6	0	7800	0
2022	Jan-Jun 2022	Asia	Philippines	San Isidro	High pathogenicity avian influenza viruses (poultry) (Inf. with)	H5N1	Domestic	Birds	4328	-	3	64271	Animal	72	63653	0	618	0
2022	Jan-Jun 2022	Asia	Philippines	San Isidro	High pathogenicity avian influenza viruses (poultry) (Inf. with)	H5N1	Domestic	Birds	4376	102779	1	3008	Animal	5	3008	0	0	0
2022	Jan-Jun 2022	Asia	Philippines	San Juan	High pathogenicity avian influenza viruses (poultry) (Inf. with)	H5N1	Domestic	Birds	4328	-	2	1047	Animal	27	1025	0	22	0
2022	Jan-Jun 2022	Asia	Philippines	San Juan Bautista	High pathogenicity avian influenza viruses (poultry) (Inf. with)	H5N1	Domestic	Birds	4328	105219	1	14	Animal	14	0	0	14	0
2022	Jan-Jun 2022	Asia	Philippines	San Lorenzo	High pathogenicity avian influenza viruses (poultry) (Inf. with)	H5N1	Domestic	Birds	4328	98283	1	1739	Animal	23	1739	0	0	0
2022	Jan-Jun 2022	Asia	Philippines	San Miguel	High pathogenicity avian influenza viruses (poultry) (Inf. with)	H5N1	Domestic	Birds	4328	-	2	3188	Animal	25	2246	0	942	0
2022	Jan-Jun 2022	Asia	Philippines	San Nicolas	High pathogenicity avian influenza viruses (poultry) (Inf. with)	H5N1	Domestic	Birds	4328	105213	1	4100	Animal	30	4066	0	34	0
2022	Jan-Jun 2022	Asia	Philippines	San Nicolas	High pathogenicity avian influenza viruses (poultry) (Inf. with)	H5N8	Domestic	Birds	4370	99675	1	2573	Animal	10	2573	0	0	0
2022	Jan-Jun 2022	Asia	Philippines	San Nicolas 2nd	High pathogenicity avian influenza viruses (poultry) (Inf. with)	H5N1	Domestic	Birds	4328	-	2	97	Animal	19	93	0	4	0
2022	Jan-Jun 2022	Asia	Philippines	San Pedro	High pathogenicity avian influenza viruses (poultry) (Inf. with)	H5N1	Domestic	Birds	4328	-	4	85316	Animal	1684	83652	0	1664	0
2022	Jan-Jun 2022	Asia	Philippines	San Rafael	High pathogenicity avian influenza viruses (poultry) (Inf. with)	H5N1	Domestic	Birds	4376	101253	1	102	Animal	4	102	0	0	0
2022	Jan-Jun 2022	Asia	Philippines	San Roque	High pathogenicity avian influenza viruses (poultry) (Inf. with)	H5N1	Domestic	Birds	4328	-	4	20178	Animal	78	16158	0	4020	0
2022	Jan-Jun 2022	Asia	Philippines	San Vicente	High pathogenicity avian influenza viruses (poultry) (Inf. with)	H5N1	Domestic	Birds	4328	105233	1	13000	Animal	13000	0	0	13000	0
2022	Jan-Jun 2022	Asia	Philippines	Santa Catalina	High pathogenicity avian influenza viruses (poultry) (Inf. with)	H5N1	Domestic	Birds	4328	-	3	22720	Animal	2664	19982	0	2738	0
2022	Jan-Jun 2022	Asia	Philippines	Santa Lucia	High pathogenicity avian influenza viruses (poultry) (Inf. with)	H5N1	Domestic	Birds	4328	101190	1	73	Animal	1	73	0	0	0
2022	Jan-Jun 2022	Asia	Philippines	Santa Rita	High pathogenicity avian influenza viruses (poultry) (Inf. with)	H5N1	Domestic	Birds	4328	-	2	10528	Animal	105	9865	0	663	0
2022	Jan-Jun 2022	Asia	Philippines	Santo Cristo	High pathogenicity avian influenza viruses (poultry) (Inf. with)	H5N1	Domestic	Birds	4328	-	2	1733	Animal	40	1733	0	0	0
2022	Jan-Jun 2022	Asia	Philippines	Santo Niño	High pathogenicity avian influenza viruses (poultry) (Inf. with)	H5N1	Domestic	Birds	4328	104134	1	162	Animal	30	62	0	100	0
2022	Jan-Jun 2022	Asia	Philippines	Tagtagumbao	High pathogenicity avian influenza viruses (poultry) (Inf. with)	H5N1	Domestic	Birds	4328	99553	1	4000	Animal	4000	0	0	4000	0
2022	Jan-Jun 2022	Asia	Philippines	Teresita	High pathogenicity avian influenza viruses (poultry) (Inf. with)	H5N1	Domestic	Birds	4376	104154	1	17	Animal	5	17	0	0	0
2022	Jan-Jun 2022	Asia	Philippines	Tibag	High pathogenicity avian influenza viruses (poultry) (Inf. with)	H5N1	Domestic	Birds	4328	104121	1	150	Animal	5	145	0	5	0
2022	Jan-Jun 2022	Asia	Philippines	Tinongdan	High pathogenicity avian influenza viruses (poultry) (Inf. with)	H5N1	Domestic	Birds	4328	105236	1	49	Animal	28	21	0	28	0
2022	Jan-Jun 2022	Asia	Philippines	Tublay Central	High pathogenicity avian influenza viruses (poultry) (Inf. with)	H5N1	Domestic	Birds	4328	101186	1	22	Animal	6	18	0	4	0
2022	Jan-Jun 2022	Asia	Philippines	Turu	High pathogenicity avian influenza viruses (poultry) (Inf. with)	H5N1	Domestic	Birds	4328	-	2	49	Animal	36	18	0	31	0
2022	Jan-Jun 2022	Asia	Philippines	Villa Nati	High pathogenicity avian influenza viruses (poultry) (Inf. with)	H5N1	Domestic	Birds	4328	99652	1	3	Animal	3	-	-	-	-
2022	Jan-Jun 2022	Asia	Vietnam	Ái Nghĩa	High pathogenicity avian influenza viruses (poultry) (Inf. with)	H5N1	Domestic	Birds	4221	104061	1	2150	Animal	1156	1260	-	890	-
2022	Jan-Jun 2022	Asia	Vietnam	Bắc Sơn	High pathogenicity avian influenza viruses (poultry) (Inf. with)	H5N1	Domestic	Birds	4221	104054	1	3000	Animal	1200	2000	-	1000	-
2022	Jan-Jun 2022	Asia	Vietnam	Cẩm Lĩnh	High pathogenicity avian influenza viruses (poultry) (Inf. with)	H5N1	Domestic	Birds	4221	104056	1	4419	Animal	4800	3119	-	1300	-
2022	Jan-Jun 2022	Asia	Vietnam	Canh Hiển	High pathogenicity avian influenza viruses (poultry) (Inf. with)	H5N1	Domestic	Birds	4221	104068	1	1700	Animal	1010	690	-	1010	-
2022	Jan-Jun 2022	Asia	Vietnam	Đại Phong	High pathogenicity avian influenza viruses (poultry) (Inf. with)	H5N1	Domestic	Birds	4221	108229	1	100	Animal	65	35	-	65	-
2022	Jan-Jun 2022	Asia	Vietnam	Đồng Tâm	High pathogenicity avian influenza viruses (poultry) (Inf. with)	H5N1	Domestic	Birds	4221	104063	1	1970	Animal	840	1620	-	350	-
2022	Jan-Jun 2022	Asia	Vietnam	Hậu Thành	High pathogenicity avian influenza viruses (poultry) (Inf. with)	H5N1	Domestic	Birds	4221	104067	1	3300	Animal	2800	2720	-	580	-
2022	Jan-Jun 2022	Asia	Vietnam	Ngô Mây	High pathogenicity avian influenza viruses (poultry) (Inf. with)	H5N1	Domestic	Birds	4221	104060	1	1700	Animal	1250	1000	-	700	-
2022	Jan-Jun 2022	Asia	Vietnam	Ninh Bình	High pathogenicity avian influenza viruses (poultry) (Inf. with)	H5N1	Domestic	Birds	4221	104059	1	3000	Animal	2550	1500	-	1500	-
2022	Jan-Jun 2022	Asia	Vietnam	Phú Thọ	High pathogenicity avian influenza viruses (poultry) (Inf. with)	H5N1	Domestic	Birds	4221	97379	1	2000	Animal	1000	450	0	1550	-
2022	Jan-Jun 2022	Asia	Vietnam	Phú Thủy	High pathogenicity avian influenza viruses (poultry) (Inf. with)	H5N1	Domestic	Birds	4221	97381	1	4100	Animal	200	4000	0	100	-
2022	Jan-Jun 2022	Asia	Vietnam	Quế Thọ	High pathogenicity avian influenza viruses (poultry) (Inf. with)	H5N1	Domestic	Birds	4221	104064	1	4289	Animal	2610	3309	-	980	-
2022	Jan-Jun 2022	Asia	Vietnam	Quế Xuân 1	High pathogenicity avian influenza viruses (poultry) (Inf. with)	H5N1	Domestic	Birds	4221	97380	1	2000	Animal	1600	485	0	1515	-
2022	Jan-Jun 2022	Asia	Vietnam	Sa Loong	High pathogenicity avian influenza viruses (poultry) (Inf. with)	H5N1	Domestic	Birds	4221	104070	1	1452	Animal	1200	672	-	780	-
2022	Jan-Jun 2022	Asia	Vietnam	Sông Nhạn	High pathogenicity avian influenza viruses (poultry) (Inf. with)	H5N1	Domestic	Birds	4221	104058	1	1400	Animal	980	1100	-	300	-
2022	Jan-Jun 2022	Asia	Vietnam	Tam Xuân II	High pathogenicity avian influenza viruses (poultry) (Inf. with)	H5N1	Domestic	Birds	4221	104057	1	1838	Animal	1520	888	-	950	-
2022	Jan-Jun 2022	Asia	Vietnam	Thanh Nê	High pathogenicity avian influenza viruses (poultry) (Inf. with)	H5N1	Domestic	Birds	4221	108233	1	3290	Animal	1136	2400	-	890	-
2022	Jan-Jun 2022	Asia	Vietnam	Thọ Lộc	High pathogenicity avian influenza viruses (poultry) (Inf. with)	H5N1	Domestic	Birds	4221	104055	1	4300	Animal	2000	2795	-	1505	-
2022	Jan-Jun 2022	Asia	Vietnam	Thụy An	High pathogenicity avian influenza viruses (poultry) (Inf. with)	H5N1	Domestic	Birds	4221	97382	1	5500	Animal	150	4020	0	1480	-
2022	Jan-Jun 2022	Asia	Vietnam	Tịnh Hòa	High pathogenicity avian influenza viruses (poultry) (Inf. with)	H5N1	Domestic	Birds	4221	104065	1	2800	Animal	1520	2500	-	300	-
2022	Jan-Jun 2022	Asia	Vietnam	Trà Bình	High pathogenicity avian influenza viruses (poultry) (Inf. with)	H5N1	Domestic	Birds	4221	104066	1	2425	Animal	1810	2145	-	280	-
2022	Jan-Jun 2022	Asia	Vietnam	Vĩnh Sơn	High pathogenicity avian influenza viruses (poultry) (Inf. with)	H5N1	Domestic	Birds	4221	-	2	3460	Animal	3260	1750	-	1710	-
2022	Jan-Jun 2022	Asia	Vietnam	Yên Lộc	High pathogenicity avian influenza viruses (poultry) (Inf. with)	H5N1	Domestic	Birds	4221	104062	1	1447	Animal	870	1100	-	347	-
2022	Jan-Jun 2022	Europe	Albania	Dibër	High pathogenicity avian influenza viruses (poultry) (Inf. with)	H5N8	Domestic	Birds	-	-	-	147	Animal	147	-	-	147	-
2022	Jan-Jun 2022	Europe	Albania	Dibër	High pathogenicity avian influenza viruses (poultry) (Inf. with)	H5N8	Domestic	-	-	-	1	-	-	-	-	-	-	-
2022	Jan-Jun 2022	Europe	Albania	Durrës	High pathogenicity avian influenza viruses (poultry) (Inf. with)	H5N8	Domestic	Birds	-	-	-	132600	Animal	5100	129695	-	2905	-
2022	Jan-Jun 2022	Europe	Albania	Durrës	High pathogenicity avian influenza viruses (poultry) (Inf. with)	H5N8	Domestic	-	-	-	1	-	-	-	-	-	-	-
2022	Jan-Jun 2022	Europe	Albania	Fier	High pathogenicity avian influenza viruses (poultry) (Inf. with)	H5N8	Domestic	Birds	-	-	-	30	Animal	30	-	-	30	-
2022	Jan-Jun 2022	Europe	Albania	Fier	High pathogenicity avian influenza viruses (poultry) (Inf. with)	H5N8	Domestic	-	-	-	1	-	-	-	-	-	-	-
2022	Jan-Jun 2022	Europe	Albania	Korçë	High pathogenicity avian influenza viruses (poultry) (Inf. with)	H5N8	Domestic	Birds	-	-	-	470	Animal	120	373	-	97	-
2022	Jan-Jun 2022	Europe	Albania	Korçë	High pathogenicity avian influenza viruses (poultry) (Inf. with)	H5N8	Domestic	-	-	-	1	-	-	-	-	-	-	-
2022	Jan-Jun 2022	Europe	Belgium	Tielt	High pathogenicity avian influenza viruses (poultry) (Inf. with)	H5N1	Domestic	Birds	4385	100480	1	18859	Animal	193	18666	0	193	0
2022	Jan-Jun 2022	Europe	Bulgaria	Dimitrovgrad	High pathogenicity avian influenza viruses (poultry) (Inf. with)	-	Domestic	Birds	4206	96381	1	4000	Animal	1450	2550	-	1450	-
2022	Jan-Jun 2022	Europe	Bulgaria	Dobrich	High pathogenicity avian influenza viruses (poultry) (Inf. with)	H5 (N untyped)	Domestic	Birds	4489	103968	1	3200	Animal	-	3200	-	-	-
2022	Jan-Jun 2022	Europe	Bulgaria	Dobrich	High pathogenicity avian influenza viruses (poultry) (Inf. with)	-	Domestic	Birds	4280	96189	1	99	Animal	-	99	-	-	-
2022	Jan-Jun 2022	Europe	Bulgaria	Kameno	High pathogenicity avian influenza viruses (poultry) (Inf. with)	-	Domestic	Birds	4420	101684	1	40	Animal	20	20	-	20	-
2022	Jan-Jun 2022	Europe	Bulgaria	Pleven	High pathogenicity avian influenza viruses (poultry) (Inf. with)	-	Domestic	Birds	4435	-	8	364591	Animal	5068	359523	-	5068	-
2022	Jan-Jun 2022	Europe	Bulgaria	Pordim	High pathogenicity avian influenza viruses (poultry) (Inf. with)	-	Domestic	Birds	4435	102800	1	34850	Animal	978	33872	-	978	-
2022	Jan-Jun 2022	Europe	Bulgaria	Sadovo	High pathogenicity avian influenza viruses (poultry) (Inf. with)	-	Domestic	Birds	4138	100194	1	177440	Animal	150	-	-	150	-
2022	Jan-Jun 2022	Europe	Bulgaria	Sadovo	High pathogenicity avian influenza viruses (poultry) (Inf. with)	-	Domestic	Birds	4419	101683	1	87832	Animal	93	87739	-	93	-
2022	Jan-Jun 2022	Europe	Bulgaria	Sevlievo	High pathogenicity avian influenza viruses (poultry) (Inf. with)	-	Domestic	Birds	4449	-	2	31873	Animal	376	31497	-	376	-
2022	Jan-Jun 2022	Europe	Bulgaria	Stambolovo	High pathogenicity avian influenza viruses (poultry) (Inf. with)	-	Domestic	Birds	4206	96187	1	5800	Animal	20	5800	-	-	-
2022	Jan-Jun 2022	Europe	Bulgaria	Stara Zagora	High pathogenicity avian influenza viruses (poultry) (Inf. with)	-	Domestic	Birds	4434	102435	1	12250	Animal	227	12023	-	227	-
2022	Jan-Jun 2022	Europe	Croatia	Beli Manastir	High pathogenicity avian influenza viruses (poultry) (Inf. with)	H5N1	Domestic	Birds	4245	95451	1	52	Animal	13	39	0	13	0
2022	Jan-Jun 2022	Europe	Croatia	Beli Manastir	High pathogenicity avian influenza viruses (poultry) (Inf. with)	H5N1	Domestic	Birds	4486	103934	1	17	Animal	14	3	0	14	0
2022	Jan-Jun 2022	Europe	Czech Republic	Jihočeský	High pathogenicity avian influenza viruses (poultry) (Inf. with)	H5N1	Domestic	Birds	-	-	-	277	Animal	12	277	0	0	0
2022	Jan-Jun 2022	Europe	Czech Republic	Jihočeský	High pathogenicity avian influenza viruses (poultry) (Inf. with)	H5N1	Domestic	-	-	-	1	-	-	-	-	-	-	-
2022	Jan-Jun 2022	Europe	Czech Republic	Pardubický	High pathogenicity avian influenza viruses (poultry) (Inf. with)	H5N1	Domestic	Birds	-	-	-	3937	Animal	637	3300	0	637	0
2022	Jan-Jun 2022	Europe	Czech Republic	Pardubický	High pathogenicity avian influenza viruses (poultry) (Inf. with)	H5N1	Domestic	-	-	-	1	-	-	-	-	-	-	-
2022	Jan-Jun 2022	Europe	Denmark	Veterinary Inspection Unit East	High pathogenicity avian influenza viruses (poultry) (Inf. with)	H5N1	Domestic	Birds	-	-	-	60800	Animal	-	60400	0	400	0
2022	Jan-Jun 2022	Europe	Denmark	Veterinary Inspection Unit East	High pathogenicity avian influenza viruses (poultry) (Inf. with)	H5N1	Domestic	-	-	-	2	-	-	-	-	-	-	-
2022	Jan-Jun 2022	Europe	Denmark	Veterinary Inspection Unit North	High pathogenicity avian influenza viruses (poultry) (Inf. with)	H5N8	Domestic	Birds	-	-	-	100000	Animal	-	100000	0	-	0
2022	Jan-Jun 2022	Europe	Denmark	Veterinary Inspection Unit North	High pathogenicity avian influenza viruses (poultry) (Inf. with)	H5N8	Domestic	-	-	-	1	-	-	-	-	-	-	-
2022	Jan-Jun 2022	Europe	France	Agen	High pathogenicity avian influenza viruses (poultry) (Inf. with)	H5N1	Domestic	Birds	4116	102647	1	1763	Animal	1763	1763	0	0	0
2022	Jan-Jun 2022	Europe	France	Ancenis	High pathogenicity avian influenza viruses (poultry) (Inf. with)	H5N1	Domestic	Birds	4116	-	12	197360	Animal	146510	194920	0	2440	0
2022	Jan-Jun 2022	Europe	France	Angers	High pathogenicity avian influenza viruses (poultry) (Inf. with)	H5N1	Domestic	Birds	4116	-	11	147543	Animal	139453	147533	0	10	0
2022	Jan-Jun 2022	Europe	France	Angoulême	High pathogenicity avian influenza viruses (poultry) (Inf. with)	H5N1	Domestic	Birds	4116	-	2	9600	Animal	9600	9600	0	0	0
2022	Jan-Jun 2022	Europe	France	Argelès-Gazost	High pathogenicity avian influenza viruses (poultry) (Inf. with)	H5N1	Domestic	Birds	4116	95302	1	1024	Animal	1024	987	0	37	0
2022	Jan-Jun 2022	Europe	France	Auch	High pathogenicity avian influenza viruses (poultry) (Inf. with)	H5N1	Domestic	Birds	4116	-	4	21680	Animal	4830	21680	0	0	0
2022	Jan-Jun 2022	Europe	France	Aurillac	High pathogenicity avian influenza viruses (poultry) (Inf. with)	H5N1	Domestic	Birds	4116	-	5	10892	Animal	3367	10292	0	600	0
2022	Jan-Jun 2022	Europe	France	Bayonne	High pathogenicity avian influenza viruses (poultry) (Inf. with)	H5N1	Domestic	Birds	4116	-	6	22320	Animal	19250	22280	0	10	0
2022	Jan-Jun 2022	Europe	France	Bergerac	High pathogenicity avian influenza viruses (poultry) (Inf. with)	H5N1	Domestic	Birds	4116	-	16	98010	Animal	32222	97315	0	695	0
2022	Jan-Jun 2022	Europe	France	Blois	High pathogenicity avian influenza viruses (poultry) (Inf. with)	H5N1	Domestic	Birds	4116	101955	1	2500	Animal	2500	2250	0	250	0
2022	Jan-Jun 2022	Europe	France	Bressuire	High pathogenicity avian influenza viruses (poultry) (Inf. with)	H5N1	Domestic	Birds	4116	-	33	248243	Animal	231623	238506	0	9737	0
2022	Jan-Jun 2022	Europe	France	Brive-la-Gaillarde	High pathogenicity avian influenza viruses (poultry) (Inf. with)	H5N1	Domestic	Birds	4116	101108	1	900	Animal	900	900	0	0	0
2022	Jan-Jun 2022	Europe	France	Château-Gontier	High pathogenicity avian influenza viruses (poultry) (Inf. with)	H5N1	Domestic	Birds	4116	97865	1	1300	Animal	-	1300	0	0	0
2022	Jan-Jun 2022	Europe	France	Châteaubriant	High pathogenicity avian influenza viruses (poultry) (Inf. with)	H5N1	Domestic	Birds	4116	100520	1	5000	Animal	5000	5000	0	0	0
2022	Jan-Jun 2022	Europe	France	Châteaulin	High pathogenicity avian influenza viruses (poultry) (Inf. with)	H5N1	Domestic	Birds	4116	101112	1	1050	Animal	1050	1050	0	0	0
2022	Jan-Jun 2022	Europe	France	Cholet	High pathogenicity avian influenza viruses (poultry) (Inf. with)	H5N1	Domestic	Birds	4116	-	161	2693655	Animal	2455505	2628020	0	65635	0
2022	Jan-Jun 2022	Europe	France	Condom	High pathogenicity avian influenza viruses (poultry) (Inf. with)	H5N1	Domestic	Birds	4116	-	13	43335	Animal	42035	43013	0	322	0
2022	Jan-Jun 2022	Europe	France	Dax	High pathogenicity avian influenza viruses (poultry) (Inf. with)	H5N1	Domestic	Birds	4116	-	69	254229	Animal	95879	253606	0	623	0
2022	Jan-Jun 2022	Europe	France	Dieppe	High pathogenicity avian influenza viruses (poultry) (Inf. with)	H5N1	Domestic	Birds	4116	97486	1	680	Animal	150	643	0	37	0
2022	Jan-Jun 2022	Europe	France	Figeac	High pathogenicity avian influenza viruses (poultry) (Inf. with)	H5N1	Domestic	Birds	4116	-	15	80741	Animal	51752	80642	0	99	0
2022	Jan-Jun 2022	Europe	France	Fontenay-le-Comte	High pathogenicity avian influenza viruses (poultry) (Inf. with)	H5N1	Domestic	Birds	4116	-	137	1957789	Animal	1957789	1896612	0	61177	0
2022	Jan-Jun 2022	Europe	France	Fougères-Vitré	High pathogenicity avian influenza viruses (poultry) (Inf. with)	H5N1	Domestic	Birds	4116	99348	1	4500	Animal	4500	4455	0	45	0
2022	Jan-Jun 2022	Europe	France	Gourdon	High pathogenicity avian influenza viruses (poultry) (Inf. with)	H5N1	Domestic	Birds	4116	-	27	99686	Animal	95845	99361	0	325	0
2022	Jan-Jun 2022	Europe	France	La Roche-sur-Yon	High pathogenicity avian influenza viruses (poultry) (Inf. with)	H5N1	Domestic	Birds	4116	-	322	5073679	Animal	4870361	4960265	0	197114	0
2022	Jan-Jun 2022	Europe	France	Les Sables-d'Olonne	High pathogenicity avian influenza viruses (poultry) (Inf. with)	H5N1	Domestic	Birds	4116	-	71	1043144	Animal	1019974	1015781	0	27363	0
2022	Jan-Jun 2022	Europe	France	Limoges	High pathogenicity avian influenza viruses (poultry) (Inf. with)	H5N1	Domestic	Birds	4116	102040	1	12000	Animal	2	11998	0	2	0
2022	Jan-Jun 2022	Europe	France	Loches	High pathogenicity avian influenza viruses (poultry) (Inf. with)	H5N1	Domestic	Birds	4116	-	2	195	Animal	95	177	0	18	0
2022	Jan-Jun 2022	Europe	France	Marmande	High pathogenicity avian influenza viruses (poultry) (Inf. with)	H5N1	Domestic	Birds	4116	-	7	26944	Animal	26944	26824	0	120	0
2022	Jan-Jun 2022	Europe	France	Millau	High pathogenicity avian influenza viruses (poultry) (Inf. with)	H5N1	Domestic	Birds	4116	102041	1	14500	Animal	14000	14300	0	200	0
2022	Jan-Jun 2022	Europe	France	Mirande	High pathogenicity avian influenza viruses (poultry) (Inf. with)	H5N1	Domestic	Birds	4116	-	24	97335	Animal	59505	97082	0	253	0
2022	Jan-Jun 2022	Europe	France	Mont-de-Marsan	High pathogenicity avian influenza viruses (poultry) (Inf. with)	H5N1	Domestic	Birds	4116	-	139	871530	Animal	466984	867026	0	4464	0
2022	Jan-Jun 2022	Europe	France	Nantes	High pathogenicity avian influenza viruses (poultry) (Inf. with)	H5N1	Domestic	Birds	4116	-	69	1075775	Animal	454940	1074352	0	1423	0
2022	Jan-Jun 2022	Europe	France	Niort	High pathogenicity avian influenza viruses (poultry) (Inf. with)	H5N1	Domestic	Birds	4116	-	3	43140	Animal	19200	42980	0	160	0
2022	Jan-Jun 2022	Europe	France	Nontron	High pathogenicity avian influenza viruses (poultry) (Inf. with)	H5N1	Domestic	Birds	4116	-	7	68700	Animal	29552	68637	0	63	0
2022	Jan-Jun 2022	Europe	France	Oloron-Sainte-Marie	High pathogenicity avian influenza viruses (poultry) (Inf. with)	H5N1	Domestic	Birds	4116	-	30	156234	Animal	113913	156060	0	174	0
2022	Jan-Jun 2022	Europe	France	Parthenay	High pathogenicity avian influenza viruses (poultry) (Inf. with)	H5N1	Domestic	Birds	4116	-	18	123102	Animal	98907	106756	0	16346	0
2022	Jan-Jun 2022	Europe	France	Pau	High pathogenicity avian influenza viruses (poultry) (Inf. with)	H5N1	Domestic	Birds	4116	-	32	159328	Animal	123572	158854	0	474	0
2022	Jan-Jun 2022	Europe	France	Périgueux	High pathogenicity avian influenza viruses (poultry) (Inf. with)	H5N1	Domestic	Birds	4116	-	18	88180	Animal	57722	87817	0	363	0
2022	Jan-Jun 2022	Europe	France	Redon	High pathogenicity avian influenza viruses (poultry) (Inf. with)	H5N1	Domestic	Birds	4116	100405	1	4000	Animal	1	3960	0	40	0
2022	Jan-Jun 2022	Europe	France	Rochechouart	High pathogenicity avian influenza viruses (poultry) (Inf. with)	H5N1	Domestic	Birds	4116	101954	1	9500	Animal	7000	9420	0	80	0
2022	Jan-Jun 2022	Europe	France	Rodez	High pathogenicity avian influenza viruses (poultry) (Inf. with)	H5N1	Domestic	Birds	4116	102524	1	3000	Animal	1978	2972	0	28	0
2022	Jan-Jun 2022	Europe	France	Rouen	High pathogenicity avian influenza viruses (poultry) (Inf. with)	H5N1	Domestic	Birds	4116	101021	1	10535	Animal	800	10385	0	150	0
2022	Jan-Jun 2022	Europe	France	Saint-Nazaire	High pathogenicity avian influenza viruses (poultry) (Inf. with)	H5N1	Domestic	Birds	4116	-	10	101910	Animal	23900	101820	0	90	0
2022	Jan-Jun 2022	Europe	France	Sarlat-la-Canéda	High pathogenicity avian influenza viruses (poultry) (Inf. with)	H5N1	Domestic	Birds	4116	-	19	61060	Animal	44851	59791	0	1269	0
2022	Jan-Jun 2022	Europe	France	Saumur	High pathogenicity avian influenza viruses (poultry) (Inf. with)	H5N1	Domestic	Birds	4116	-	4	38450	Animal	27650	35450	0	3000	0
2022	Jan-Jun 2022	Europe	France	Segré	High pathogenicity avian influenza viruses (poultry) (Inf. with)	H5N1	Domestic	Birds	4116	-	2	61100	Animal	61100	61100	0	0	0
2022	Jan-Jun 2022	Europe	France	Tarbes	High pathogenicity avian influenza viruses (poultry) (Inf. with)	H5N1	Domestic	Birds	4116	-	15	60299	Animal	8283	60204	0	95	0
2022	Jan-Jun 2022	Europe	France	Tulle	High pathogenicity avian influenza viruses (poultry) (Inf. with)	H5N1	Domestic	Birds	4116	101942	1	1000	Animal	1000	951	0	49	0
2022	Jan-Jun 2022	Europe	France	Vannes	High pathogenicity avian influenza viruses (poultry) (Inf. with)	H5N1	Domestic	Birds	4116	-	3	64000	Animal	63954	63743	0	257	0
2022	Jan-Jun 2022	Europe	France	Villeneuve-sur-Lot	High pathogenicity avian influenza viruses (poultry) (Inf. with)	H5N1	Domestic	Birds	4116	-	14	65810	Animal	44061	65359	0	451	0
2022	Jan-Jun 2022	Europe	Germany	Bayern	High pathogenicity avian influenza viruses (poultry) (Inf. with)	H5N1	Domestic	Birds	-	-	-	315	Animal	297	49	0	266	0
2022	Jan-Jun 2022	Europe	Germany	Bayern	High pathogenicity avian influenza viruses (poultry) (Inf. with)	H5N1	Domestic	-	-	-	3	-	-	-	-	-	-	-
2022	Jan-Jun 2022	Europe	Germany	Brandenburg	High pathogenicity avian influenza viruses (poultry) (Inf. with)	H5N1	Domestic	Birds	-	-	-	13492	Animal	6824	13413	0	79	0
2022	Jan-Jun 2022	Europe	Germany	Brandenburg	High pathogenicity avian influenza viruses (poultry) (Inf. with)	H5N1	Domestic	-	-	-	2	-	-	-	-	-	-	-
2022	Jan-Jun 2022	Europe	Germany	Mecklenburg-Vorpommern	High pathogenicity avian influenza viruses (poultry) (Inf. with)	H5N1	Domestic	Birds	-	-	-	5960	Animal	86	5874	0	86	0
2022	Jan-Jun 2022	Europe	Germany	Mecklenburg-Vorpommern	High pathogenicity avian influenza viruses (poultry) (Inf. with)	H5N1	Domestic	-	-	-	2	-	-	-	-	-	-	-
2022	Jan-Jun 2022	Europe	Germany	Niedersachsen	High pathogenicity avian influenza viruses (poultry) (Inf. with)	H5N1	Domestic	Birds	-	-	-	267917	Animal	1623	266795	0	1122	0
2022	Jan-Jun 2022	Europe	Germany	Niedersachsen	High pathogenicity avian influenza viruses (poultry) (Inf. with)	H5N1	Domestic	-	-	-	11	-	-	-	-	-	-	-
2022	Jan-Jun 2022	Europe	Germany	Nordrhein-Westfalen	High pathogenicity avian influenza viruses (poultry) (Inf. with)	H5N1	Domestic	Birds	-	-	-	44663	Animal	269	44396	0	267	0
2022	Jan-Jun 2022	Europe	Germany	Nordrhein-Westfalen	High pathogenicity avian influenza viruses (poultry) (Inf. with)	H5N1	Domestic	-	-	-	3	-	-	-	-	-	-	-
2022	Jan-Jun 2022	Europe	Germany	Sachsen-Anhalt	High pathogenicity avian influenza viruses (poultry) (Inf. with)	H5N1	Domestic	Birds	-	-	-	55	Animal	-	39	0	16	0
2022	Jan-Jun 2022	Europe	Germany	Sachsen-Anhalt	High pathogenicity avian influenza viruses (poultry) (Inf. with)	H5N1	Domestic	-	-	-	1	-	-	-	-	-	-	-
2022	Jan-Jun 2022	Europe	Germany	Schleswig-Holstein	High pathogenicity avian influenza viruses (poultry) (Inf. with)	H5N1	Domestic	Birds	-	-	-	5145	Animal	903	5049	0	96	0
2022	Jan-Jun 2022	Europe	Germany	Schleswig-Holstein	High pathogenicity avian influenza viruses (poultry) (Inf. with)	H5N1	Domestic	-	-	-	3	-	-	-	-	-	-	-
2022	Jan-Jun 2022	Europe	Hungary	Bács-Kiskun	High pathogenicity avian influenza viruses (poultry) (Inf. with)	H5N1	Domestic	Birds	-	-	-	2056492	Animal	45286	2011206	-	45286	-
2022	Jan-Jun 2022	Europe	Hungary	Bács-Kiskun	High pathogenicity avian influenza viruses (poultry) (Inf. with)	H5N1	Domestic	-	-	-	141	-	-	-	-	-	-	-
2022	Jan-Jun 2022	Europe	Hungary	Békés	High pathogenicity avian influenza viruses (poultry) (Inf. with)	H5N1	Domestic	Birds	-	-	-	396309	Animal	11342	384967	-	11342	-
2022	Jan-Jun 2022	Europe	Hungary	Békés	High pathogenicity avian influenza viruses (poultry) (Inf. with)	H5N1	Domestic	-	-	-	15	-	-	-	-	-	-	-
2022	Jan-Jun 2022	Europe	Hungary	Csongrád-Csanád	High pathogenicity avian influenza viruses (poultry) (Inf. with)	H5N1	Domestic	Birds	-	-	-	349611	Animal	7001	342610	-	7001	-
2022	Jan-Jun 2022	Europe	Hungary	Csongrád-Csanád	High pathogenicity avian influenza viruses (poultry) (Inf. with)	H5N1	Domestic	-	-	-	22	-	-	-	-	-	-	-
2022	Jan-Jun 2022	Europe	Hungary	Hajdú-Bihar	High pathogenicity avian influenza viruses (poultry) (Inf. with)	H5N1	Domestic	Birds	-	-	-	10503	Animal	10053	450	-	10053	-
2022	Jan-Jun 2022	Europe	Hungary	Hajdú-Bihar	High pathogenicity avian influenza viruses (poultry) (Inf. with)	H5N1	Domestic	-	-	-	1	-	-	-	-	-	-	-
2022	Jan-Jun 2022	Europe	Hungary	Szabolcs-Szatmár-Bereg	High pathogenicity avian influenza viruses (poultry) (Inf. with)	H5N1	Domestic	Birds	-	-	-	358524	Animal	35561	322963	-	35561	-
2022	Jan-Jun 2022	Europe	Hungary	Szabolcs-Szatmár-Bereg	High pathogenicity avian influenza viruses (poultry) (Inf. with)	H5N1	Domestic	-	-	-	5	-	-	-	-	-	-	-
2022	Jan-Jun 2022	Europe	Italy	Emilia-Romagna	High pathogenicity avian influenza viruses (poultry) (Inf. with)	H5N1	Domestic	Birds	-	-	-	1513	Animal	10	1513	-	0	-
2022	Jan-Jun 2022	Europe	Italy	Emilia-Romagna	High pathogenicity avian influenza viruses (poultry) (Inf. with)	H5N1	Domestic	-	-	-	1	-	-	-	-	-	-	-
2022	Jan-Jun 2022	Europe	Italy	Lombardia	High pathogenicity avian influenza viruses (poultry) (Inf. with)	H5N1	Domestic	Birds	-	-	-	393310	Animal	388818	36095	-	2322	-
2022	Jan-Jun 2022	Europe	Italy	Lombardia	High pathogenicity avian influenza viruses (poultry) (Inf. with)	H5N1	Domestic	-	-	-	8	-	-	-	-	-	-	-
2022	Jan-Jun 2022	Europe	Italy	Piemonte	High pathogenicity avian influenza viruses (poultry) (Inf. with)	H5N1	Domestic	Birds	-	-	-	50000	Animal	24000	26000	-	24000	-
2022	Jan-Jun 2022	Europe	Italy	Piemonte	High pathogenicity avian influenza viruses (poultry) (Inf. with)	H5N1	Domestic	-	-	-	1	-	-	-	-	-	-	-
2022	Jan-Jun 2022	Europe	Italy	Toscana	High pathogenicity avian influenza viruses (poultry) (Inf. with)	H5N1	Domestic	Birds	-	-	-	99	Animal	17	19	-	17	-
2022	Jan-Jun 2022	Europe	Italy	Toscana	High pathogenicity avian influenza viruses (poultry) (Inf. with)	H5N1	Domestic	-	-	-	4	-	-	-	-	-	-	-
2022	Jan-Jun 2022	Europe	Italy	Veneto	High pathogenicity avian influenza viruses (poultry) (Inf. with)	H5N1	Domestic	Birds	-	-	-	84551	Animal	222	-	-	212	-
2022	Jan-Jun 2022	Europe	Italy	Veneto	High pathogenicity avian influenza viruses (poultry) (Inf. with)	H5N1	Domestic	-	-	-	4	-	-	-	-	-	-	-
2022	Jan-Jun 2022	Europe	Moldova	Teleneşti	High pathogenicity avian influenza viruses (poultry) (Inf. with)	H5N1	Domestic	Birds	-	-	-	2800	Animal	623	2177	-	623	-
2022	Jan-Jun 2022	Europe	Moldova	Teleneşti	High pathogenicity avian influenza viruses (poultry) (Inf. with)	H5N1	Domestic	-	-	-	1	-	-	-	-	-	-	-
2022	Jan-Jun 2022	Europe	Moldova	Ungheni	High pathogenicity avian influenza viruses (poultry) (Inf. with)	H5N1	Domestic	Birds	-	-	-	4194	Animal	454	3740	-	454	-
2022	Jan-Jun 2022	Europe	Moldova	Ungheni	High pathogenicity avian influenza viruses (poultry) (Inf. with)	H5N1	Domestic	-	-	-	1	-	-	-	-	-	-	-
2022	Jan-Jun 2022	Europe	Netherlands	Barneveld	High pathogenicity avian influenza viruses (poultry) (Inf. with)	H5N1	Domestic	Birds	4031	-	4	101386	Animal	760	102036	0	350	0
2022	Jan-Jun 2022	Europe	Netherlands	Delfzijl	High pathogenicity avian influenza viruses (poultry) (Inf. with)	H5N1	Domestic	Birds	4031	98592	1	37608	Animal	40	37588	0	20	0
2022	Jan-Jun 2022	Europe	Netherlands	Dronten	High pathogenicity avian influenza viruses (poultry) (Inf. with)	H5N1	Domestic	Birds	4031	-	2	64238	Animal	220	64188	0	50	0
2022	Jan-Jun 2022	Europe	Netherlands	Ede	High pathogenicity avian influenza viruses (poultry) (Inf. with)	H5N1	Domestic	Birds	4031	-	8	475039	Animal	3099	472880	0	1159	0
2022	Jan-Jun 2022	Europe	Netherlands	Eemsmond	High pathogenicity avian influenza viruses (poultry) (Inf. with)	H5N1	Domestic	Birds	4031	-	2	58750	Animal	1555	58698	0	52	0
2022	Jan-Jun 2022	Europe	Netherlands	Ermelo	High pathogenicity avian influenza viruses (poultry) (Inf. with)	H5N1	Domestic	Birds	4031	97710	1	76846	Animal	28	76826	0	20	0
2022	Jan-Jun 2022	Europe	Netherlands	Ferwerderadiel	High pathogenicity avian influenza viruses (poultry) (Inf. with)	H5N1	Domestic	Birds	4031	95015	1	172575	Animal	240	172535	0	40	0
2022	Jan-Jun 2022	Europe	Netherlands	Franekeradeel	High pathogenicity avian influenza viruses (poultry) (Inf. with)	H5N1	Domestic	Birds	4031	104191	1	164635	Animal	220	164435	0	200	0
2022	Jan-Jun 2022	Europe	Netherlands	Gorssel	High pathogenicity avian influenza viruses (poultry) (Inf. with)	H5N1	Domestic	Birds	4031	97183	1	5664	Animal	1745	5519	0	145	0
2022	Jan-Jun 2022	Europe	Netherlands	Harderwijk	High pathogenicity avian influenza viruses (poultry) (Inf. with)	H5N1	Domestic	Birds	4031	-	6	185324	Animal	267	185292	0	32	0
2022	Jan-Jun 2022	Europe	Netherlands	Hof van Twente	High pathogenicity avian influenza viruses (poultry) (Inf. with)	H5N1	Domestic	Birds	4031	95016	1	115038	Animal	125	114913	0	125	0
2022	Jan-Jun 2022	Europe	Netherlands	Lelystad	High pathogenicity avian influenza viruses (poultry) (Inf. with)	H5N1	Domestic	Birds	4031	96094	1	24169	Animal	200	23969	0	200	0
2022	Jan-Jun 2022	Europe	Netherlands	Lingewaal	High pathogenicity avian influenza viruses (poultry) (Inf. with)	H5N1	Domestic	Birds	4031	96487	1	165219	Animal	42	165207	0	12	0
2022	Jan-Jun 2022	Europe	Netherlands	Maasdriel	High pathogenicity avian influenza viruses (poultry) (Inf. with)	H5N1	Domestic	Birds	4031	98415	1	65818	Animal	2090	65528	0	290	0
2022	Jan-Jun 2022	Europe	Netherlands	Moerdijk	High pathogenicity avian influenza viruses (poultry) (Inf. with)	H5N1	Domestic	Birds	4031	96096	1	47424	Animal	141	47283	0	141	0
2022	Jan-Jun 2022	Europe	Netherlands	Oudewater	High pathogenicity avian influenza viruses (poultry) (Inf. with)	H5N1	Domestic	Birds	4031	98594	1	112021	Animal	2000	111021	0	1000	0
2022	Jan-Jun 2022	Europe	Netherlands	Renswoude	High pathogenicity avian influenza viruses (poultry) (Inf. with)	H5N1	Domestic	Birds	4031	102790	1	87283	Animal	70	87263	0	20	0
2022	Jan-Jun 2022	Europe	Netherlands	Rhenen	High pathogenicity avian influenza viruses (poultry) (Inf. with)	H5N1	Domestic	Birds	4031	98413	1	46768	Animal	532	46468	0	300	0
2022	Jan-Jun 2022	Europe	Netherlands	Schermer	High pathogenicity avian influenza viruses (poultry) (Inf. with)	H5N1	Domestic	Birds	4031	96095	1	169160	Animal	70	169140	0	20	0
2022	Jan-Jun 2022	Europe	Netherlands	Slochteren	High pathogenicity avian influenza viruses (poultry) (Inf. with)	H5N1	Domestic	Birds	4031	98591	1	23734	Animal	20	23714	0	20	0
2022	Jan-Jun 2022	Europe	Netherlands	Son en Breugel	High pathogenicity avian influenza viruses (poultry) (Inf. with)	H5N1	Domestic	Birds	4031	98414	1	161053	Animal	333	160753	0	300	0
2022	Jan-Jun 2022	Europe	Netherlands	Ten Boer	High pathogenicity avian influenza viruses (poultry) (Inf. with)	H5N1	Domestic	Birds	4031	97660	1	51426	Animal	632	51196	0	230	0
2022	Jan-Jun 2022	Europe	Netherlands	Zeewolde	High pathogenicity avian influenza viruses (poultry) (Inf. with)	H5N1	Domestic	Birds	4031	96550	1	15217	Animal	20	15197	0	20	0
2022	Jan-Jun 2022	Europe	Poland	Biała Podlaska	High pathogenicity avian influenza viruses (poultry) (Inf. with)	H5N1	Domestic	Birds	-	-	-	37463	Animal	11000	37268	0	195	0
2022	Jan-Jun 2022	Europe	Poland	Biała Podlaska	High pathogenicity avian influenza viruses (poultry) (Inf. with)	H5N1	Domestic	-	-	-	1	-	-	-	-	-	-	-
2022	Jan-Jun 2022	Europe	Poland	Człuchów	High pathogenicity avian influenza viruses (poultry) (Inf. with)	H5N1	Domestic	Birds	-	-	-	41741	Animal	26200	39412	0	2329	0
2022	Jan-Jun 2022	Europe	Poland	Człuchów	High pathogenicity avian influenza viruses (poultry) (Inf. with)	H5N1	Domestic	-	-	-	1	-	-	-	-	-	-	-
2022	Jan-Jun 2022	Europe	Poland	Głubczyce	High pathogenicity avian influenza viruses (poultry) (Inf. with)	H5N2	Domestic	Birds	-	-	-	79	Animal	39	40	0	39	0
2022	Jan-Jun 2022	Europe	Poland	Głubczyce	High pathogenicity avian influenza viruses (poultry) (Inf. with)	H5N2	Domestic	-	-	-	1	-	-	-	-	-	-	-
2022	Jan-Jun 2022	Europe	Poland	Inowrocław	High pathogenicity avian influenza viruses (poultry) (Inf. with)	H5N1	Domestic	Birds	-	-	-	3396	Animal	3396	3196	0	200	0
2022	Jan-Jun 2022	Europe	Poland	Inowrocław	High pathogenicity avian influenza viruses (poultry) (Inf. with)	H5N1	Domestic	-	-	-	1	-	-	-	-	-	-	-
2022	Jan-Jun 2022	Europe	Poland	Kalisz	High pathogenicity avian influenza viruses (poultry) (Inf. with)	H5N1	Domestic	Birds	-	-	-	5463	Animal	5393	5393	0	70	0
2022	Jan-Jun 2022	Europe	Poland	Kalisz	High pathogenicity avian influenza viruses (poultry) (Inf. with)	H5N1	Domestic	-	-	-	1	-	-	-	-	-	-	-
2022	Jan-Jun 2022	Europe	Poland	Kościan	High pathogenicity avian influenza viruses (poultry) (Inf. with)	H5N1	Domestic	Birds	-	-	-	9225	Animal	30	9195	0	30	0
2022	Jan-Jun 2022	Europe	Poland	Kościan	High pathogenicity avian influenza viruses (poultry) (Inf. with)	H5N1	Domestic	-	-	-	1	-	-	-	-	-	-	-
[truncated: 1,374 more rows]
